# Supplementary material for: Transcriptomic Changes Drive Physiological Responses to Progressive Drought Stress and Rehydration in Tomato
Source: Front Plant Sci. 2016 Mar 31;7:371. doi: 10.3389/fpls.2016.00371 (PMC4814702; doi:10.3389/fpls.2016.00371)
Supplement: Supplementary file 1 [file Table1.XLSX]

## Sheet: S1
Supplementary Table S1. Oligonucleotides used in this study
Primer Name	Primer sequence	Locus
qRT-NCED Fw	CATAATCGAAAACCCGGATG	Solyc07g056570.1
qRT-NCED Rev	AACTTTTGGCCATGGTTCAG
qRT-P5CS Fw	AACTGAGCTTGATGGCAAGG	Solyc08g043170.2
qRT-P5CS Rev	ACCAGAGGCTGAGCTGATGT
qRT-LEA Fw	AGCGATGCTCCTCACTTGTT	Solyc03g116390.2
qRT-LEA Rev	CGAAGGAGAAGGCTAGTGGA
qRt-EF1α Fw	CTCCATTGGGTCGTTTTGCT	Solyc06g005060.2
qRt-EF1α Rev	GGTCACCTTGGCACCAGTTG
Solyc03g116390.2 Fw	TTTGGCATGGCTGATACTGA	Solyc03g116390.2
Solyc03g116390.2 Rev	GCAGCTGCTAAGCACACAAG
Solyc02g093180.2 Fw	CCGTTGGTTTCCTGAATTTG	Solyc02g093180.2
Solyc02g093180.2 Rev	GAATTGGCTTTGGCTTTGAG
Solyc06g072130.2 Fw	GGATCTGTTCTTGCCCTTGA	Solyc06g072130.2
Solyc06g072130.2 Rev	AACAGCCGGGTTGATATGAC
Solyc05g015490.2 Fw	AAGAGCTTGGGCGATAAGTG	Solyc05g015490.2
Solyc05g015490.2 Rev	ACACAAACAAACCGGGTCAT
Solyc02g084850.2 Fw	CTCAAGGCATGGGTACTGGT	Solyc02g084850.2
Solyc02g084850.2 Rev	GTTGTCCAGGCATCTTCTCC
Solyc03g113930.1 Fw	TTTCCTCCCGAAGATCCTTT	Solyc03g113930.1
Solyc03g113930.1 Rev	TTCCTTCTTCATCCCTGGAA
Solyc09g092690.2 Fw	AGGGCGAAATTGCTCTGATA	Solyc09g092690.2
Solyc09g092690.2 Rev	TCCCAGGATTCCTTCTCCTT
Solyc12g010980.1 Fw	GTCGCTGCATCAGATCGTAA	Solyc12g010980.1
Solyc12g010980.1 Rev	TCGTCTCCTCCCCATTCTAA
Solyc05g014000.2 Fw	TTGTTGGCGATGTGATCCTA	Solyc05g014000.2
Solyc05g014000.2 Rev	CCTGGCTTTGGATTTACTGG
Solyc05g054820.1 Fw	AAATGGCGGTGAAAACACTC	Solyc05g054820.1
Solyc05g054820.1 Rev	TCTTTGCAACGATCTCAGGA
Solyc12g094440.1 Fw	CCGATGCGGTAAAAAGAGAG	Solyc12g094440.1
Solyc12g094440.1 Rev	GATCCTTCCCTCCAATCACA
Solyc01g008510.2 Fw	CAGGAGAACCAGGAACGAAG	Solyc01g008510.2
Solyc01g008510.2 Rev	AAGCCCATTCCCTTCTTGAT
Solyc03g082420.2 Fw	CCGGCGATAACAAAGATACG	Solyc03g082420.2
Solyc03g082420.2 Rev	TTCTCATCGGTGACATTGGA
Solyc11g020330.1 Fw	TCATCACTAAGCGCAGATGG	Solyc11g020330.1
Solyc11g020330.1 Rev	CGCGAGCAGAGTGTTTTCTA

## Sheet: S2
Supplementary Table S2. Summary of reads per each replicate/stage/condition in each analytical step
		RAW	After CLEANING	MAPPED only once	COUNTED per gene	read not in gene area	ambiguous	read not counted (paired loose)		Gene with reads
WW	REP 01	14568670	14480335	12632898	6182216	236588	913938	5300156		21728
	REP 02	14574658	14485686	12584953	6186987	236773	915960	5245233		21680
	REP 03	13787622	13723297	12088217	5873968	224206	862596	5127447		21678
Dr1	REP 01	16308350	16214612	14137847	7179557	346143	665819	5946328		21089
	REP 02	16050028	15948629	13881897	7062196	341628	657222	5820851		21048
	REP 03	15771772	15688105	13684422	6935194	333618	647485	5768125		21020
RW	REP 01	15062376	14967054	12894278	6327138	225046	1028120	5313974		21353
	REP 02	14935532	14830831	12733830	6267714	223524	1019526	5223066		21355
	REP 03	14684168	14592950	12562971	6159828	218888	1000103	5184152		21264
Dr2	REP 01	13074326	13013779	11614181	5770336	278295	562110	5003440		20747
	REP 02	12805448	12738905	11336339	5649617	271565	550198	4864959		20786
	REP 03	12067750	12025359	10889303	5344240	255029	515020	4775014		20668

## Sheet: S3
Supplementary Table S3. Genes differentially expressed in each of the condition considered. Log2 of the fold change and the padjusted (padj) are also reported.
Conditions	id	log2FoldChange	padj
Dr1 vs WW	Solyc00g156980.2	7.1095	0.0179574
Dr1 vs WW	Solyc01g005590.2	4.80866	0.0310674
Dr1 vs WW	Solyc01g005990.2	4.56002	0.02962
Dr1 vs WW	Solyc01g006400.2	8.431	5.71354e-05
Dr1 vs WW	Solyc01g006820.2	4.06585	0.0963694
Dr1 vs WW	Solyc01g007810.1	7.55944	0.0180306
Dr1 vs WW	Solyc01g008510.2	-4.33172	0.067087
Dr1 vs WW	Solyc01g009040.2	7.25778	0.0443354
Dr1 vs WW	Solyc01g060240.2	4.09224	0.0974095
Dr1 vs WW	Solyc01g066680.2	4.98207	0.0150441
Dr1 vs WW	Solyc01g067510.2	5.93585	0.0177107
Dr1 vs WW	Solyc01g073640.2	7.05994	0.000656611
Dr1 vs WW	Solyc01g074000.2	6.86126	0.00464409
Dr1 vs WW	Solyc01g079110.2	7.10204	0.00226047
Dr1 vs WW	Solyc01g079500.2	4.93137	0.0290811
Dr1 vs WW	Solyc01g080070.2	4.68315	0.0913616
Dr1 vs WW	Solyc01g080600.2	Inf	0.0796765
Dr1 vs WW	Solyc01g080750.2	Inf	0.00755615
Dr1 vs WW	Solyc01g086820.2	6.7246	0.00461873
Dr1 vs WW	Solyc01g086920.2	8.14983	9.79377e-05
Dr1 vs WW	Solyc01g087500.2	7.31694	0.0019301
Dr1 vs WW	Solyc01g087540.2	4.7448	0.0350033
Dr1 vs WW	Solyc01g087710.2	4.61902	0.0974095
Dr1 vs WW	Solyc01g087970.2	4.94255	0.0593773
Dr1 vs WW	Solyc01g090970.2	8.46337	0.000127605
Dr1 vs WW	Solyc01g091530.2	4.59367	0.0354268
Dr1 vs WW	Solyc01g094750.2	5.94143	0.067087
Dr1 vs WW	Solyc01g096360.2	5.33446	0.00835795
Dr1 vs WW	Solyc01g096450.2	6.40844	0.00123035
Dr1 vs WW	Solyc01g098740.2	6.39833	0.00848691
Dr1 vs WW	Solyc01g099030.2	Inf	0.0459503
Dr1 vs WW	Solyc01g099410.2	4.99696	0.0152224
Dr1 vs WW	Solyc01g099630.2	5.35925	0.00817461
Dr1 vs WW	Solyc01g100030.2	5.80971	0.0263453
Dr1 vs WW	Solyc01g102330.2	6.28766	0.0121607
Dr1 vs WW	Solyc01g105920.2	8.46378	0.0153807
Dr1 vs WW	Solyc01g106330.2	5.41112	0.0947261
Dr1 vs WW	Solyc01g106580.2	4.69484	0.0674616
Dr1 vs WW	Solyc01g107650.2	6.11445	0.00297845
Dr1 vs WW	Solyc01g107730.2	6.84498	0.0165664
Dr1 vs WW	Solyc01g107800.2	5.13408	0.0637603
Dr1 vs WW	Solyc01g108670.2	6.66744	0.0147512
Dr1 vs WW	Solyc01g109500.2	7.32337	0.0368558
Dr1 vs WW	Solyc01g109690.1	6.64914	0.0298598
Dr1 vs WW	Solyc01g110190.2	4.0604	0.0932442
Dr1 vs WW	Solyc01g110570.2	8.05648	0.0443354
Dr1 vs WW	Solyc01g110580.2	Inf	0.00195787
Dr1 vs WW	Solyc01g110600.2	8.44622	0.0161113
Dr1 vs WW	Solyc01g111330.2	7.13408	0.0174031
Dr1 vs WW	Solyc02g030480.2	6.57568	0.0114741
Dr1 vs WW	Solyc02g037550.2	6.07944	0.0461696
Dr1 vs WW	Solyc02g063030.2	7.39376	0.000206323
Dr1 vs WW	Solyc02g065170.2	6.51776	0.00264418
Dr1 vs WW	Solyc02g065770.2	4.82614	0.0230762
Dr1 vs WW	Solyc02g067340.2	5.2396	0.0655399
Dr1 vs WW	Solyc02g070780.2	4.29488	0.0447956
Dr1 vs WW	Solyc02g070790.2	4.82604	0.0174837
Dr1 vs WW	Solyc02g070950.1	9.89844	0.0615186
Dr1 vs WW	Solyc02g070990.1	9.04679	0.0744145
Dr1 vs WW	Solyc02g071610.2	5.68891	0.0114395
Dr1 vs WW	Solyc02g077050.2	4.79981	0.0652658
Dr1 vs WW	Solyc02g077090.2	5.55398	0.0119065
Dr1 vs WW	Solyc02g077630.2	5.41948	0.0267061
Dr1 vs WW	Solyc02g079370.2	7.13164	0.0599383
Dr1 vs WW	Solyc02g080160.2	Inf	0.0278036
Dr1 vs WW	Solyc02g080210.2	7.72211	0.000206032
Dr1 vs WW	Solyc02g080230.2	7.54301	0.00483758
Dr1 vs WW	Solyc02g080330.2	5.71193	0.0063782
Dr1 vs WW	Solyc02g080670.2	7.9934	0.0516507
Dr1 vs WW	Solyc02g082180.2	4.75026	0.0278036
Dr1 vs WW	Solyc02g083640.2	Inf	0.0538153
Dr1 vs WW	Solyc02g084390.2	5.91017	0.00297845
Dr1 vs WW	Solyc02g084720.2	3.89106	0.0901141
Dr1 vs WW	Solyc02g087880.2	5.8017	0.00489738
Dr1 vs WW	Solyc02g088100.2	4.03239	0.0741278
Dr1 vs WW	Solyc02g089250.2	4.2858	0.0443354
Dr1 vs WW	Solyc02g089350.2	5.38253	0.00732138
Dr1 vs WW	Solyc02g089620.2	5.52751	0.0128071
Dr1 vs WW	Solyc02g090070.2	4.57938	0.0752084
Dr1 vs WW	Solyc02g090960.1	Inf	0.0516507
Dr1 vs WW	Solyc02g092790.2	3.98428	0.0759728
Dr1 vs WW	Solyc02g093100.2	5.42712	0.0913616
Dr1 vs WW	Solyc02g093300.2	5.43158	0.0174837
Dr1 vs WW	Solyc02g094160.1	4.45324	0.0901141
Dr1 vs WW	Solyc03g005600.2	4.90582	0.0241027
Dr1 vs WW	Solyc03g005780.1	11.0361	0.0546575
Dr1 vs WW	Solyc03g005790.2	8.76067	8.97847e-05
Dr1 vs WW	Solyc03g006880.2	5.28766	0.00835795
Dr1 vs WW	Solyc03g007050.2	6.4599	0.00258175
Dr1 vs WW	Solyc03g007130.2	6.95253	0.0873899
Dr1 vs WW	Solyc03g007760.2	4.64914	0.0303316
Dr1 vs WW	Solyc03g020040.2	Inf	0.0604523
Dr1 vs WW	Solyc03g031620.2	5.83512	0.0241027
Dr1 vs WW	Solyc03g034400.2	4.26447	0.0932442
Dr1 vs WW	Solyc03g071570.2	4.89292	0.051843
Dr1 vs WW	Solyc03g078640.1	4.84349	0.0172939
Dr1 vs WW	Solyc03g082420.2	-3.94026	0.0791585
Dr1 vs WW	Solyc03g083560.1	Inf	0.0163491
Dr1 vs WW	Solyc03g083770.1	6.66609	0.0642106
Dr1 vs WW	Solyc03g095860.2	4.89773	0.0274226
Dr1 vs WW	Solyc03g096760.1	8.2341	0.00227583
Dr1 vs WW	Solyc03g111690.2	6.23247	0.00381981
Dr1 vs WW	Solyc03g112460.2	Inf	0.00297845
Dr1 vs WW	Solyc03g112580.2	6.81108	0.00246267
Dr1 vs WW	Solyc03g115050.2	8.08323	0.00353875
Dr1 vs WW	Solyc03g115200.2	5.96396	0.00900745
Dr1 vs WW	Solyc03g115640.2	5.25682	0.0231484
Dr1 vs WW	Solyc03g116500.2	6.2443	0.0860268
Dr1 vs WW	Solyc03g117690.2	3.96013	0.0907493
Dr1 vs WW	Solyc03g118310.2	8.69941	0.00737084
Dr1 vs WW	Solyc03g118410.2	4.86063	0.041857
Dr1 vs WW	Solyc03g118510.2	5.61287	0.00732138
Dr1 vs WW	Solyc03g118780.2	7.95253	0.0560373
Dr1 vs WW	Solyc03g121170.2	Inf	3.42774e-05
Dr1 vs WW	Solyc03g121180.2	4.98943	0.0651664
Dr1 vs WW	Solyc03g121600.2	5.90654	0.00297845
Dr1 vs WW	Solyc03g121900.1	9.52639	0.000335507
Dr1 vs WW	Solyc03g123410.1	10.5203	0.000147192
Dr1 vs WW	Solyc04g005600.1	8.18907	0.0321916
Dr1 vs WW	Solyc04g008040.2	3.88716	0.0913616
Dr1 vs WW	Solyc04g008820.2	7.14379	0.0169988
Dr1 vs WW	Solyc04g008850.1	8.07183	0.0435109
Dr1 vs WW	Solyc04g009130.2	6.51708	0.0893751
Dr1 vs WW	Solyc04g014510.2	7.67282	0.00314395
Dr1 vs WW	Solyc04g050730.2	8.82182	4.15917e-05
Dr1 vs WW	Solyc04g064610.2	Inf	0.0317832
Dr1 vs WW	Solyc04g071650.2	4.27863	0.0936675
Dr1 vs WW	Solyc04g071660.2	5.21979	0.0396928
Dr1 vs WW	Solyc04g072850.2	4.93585	0.0906518
Dr1 vs WW	Solyc04g074640.2	5.30102	0.0277669
Dr1 vs WW	Solyc04g074700.2	4.66902	0.0889833
Dr1 vs WW	Solyc04g076190.1	7.59705	0.0169988
Dr1 vs WW	Solyc04g076310.2	6.65254	0.0657902
Dr1 vs WW	Solyc04g077470.2	4.18115	0.0637603
Dr1 vs WW	Solyc04g078460.2	5.87591	0.0146708
Dr1 vs WW	Solyc04g078470.2	7.18201	0.0153807
Dr1 vs WW	Solyc04g078590.2	8.4521	0.0158229
Dr1 vs WW	Solyc04g078750.2	4.52949	0.0353358
Dr1 vs WW	Solyc04g080820.2	4.89746	0.0298598
Dr1 vs WW	Solyc04g081300.2	3.93758	0.0812493
Dr1 vs WW	Solyc04g081870.2	4.87054	0.0175961
Dr1 vs WW	Solyc04g082140.2	5.59898	0.00485387
Dr1 vs WW	Solyc04g082840.2	5.54301	0.0911132
Dr1 vs WW	Solyc04g082970.2	Inf	0.0163491
Dr1 vs WW	Solyc05g005560.2	5.84312	0.00483758
Dr1 vs WW	Solyc05g005760.2	7.8794	0.000215142
Dr1 vs WW	Solyc05g005870.2	4.62159	0.0321916
Dr1 vs WW	Solyc05g006650.2	3.95157	0.0764778
Dr1 vs WW	Solyc05g007180.2	4.62506	0.0756276
Dr1 vs WW	Solyc05g007830.2	8.19398	8.97847e-05
Dr1 vs WW	Solyc05g008950.2	5.79684	0.00353875
Dr1 vs WW	Solyc05g009270.2	6.13894	0.00289738
Dr1 vs WW	Solyc05g009820.2	6.14185	0.00384218
Dr1 vs WW	Solyc05g009990.2	4.66854	0.0932442
Dr1 vs WW	Solyc05g010320.2	4.54423	0.0347663
Dr1 vs WW	Solyc05g012790.2	4.57	0.0311442
Dr1 vs WW	Solyc05g013690.2	5.53749	0.0180306
Dr1 vs WW	Solyc05g014000.2	10.8042	5.3723e-06
Dr1 vs WW	Solyc05g045670.2	7.51521	0.0210312
Dr1 vs WW	Solyc05g047590.2	7.9608	0.00118794
Dr1 vs WW	Solyc05g054090.2	6.9608	0.0860268
Dr1 vs WW	Solyc05g054610.1	Inf	0.00265775
Dr1 vs WW	Solyc05g055680.2	Inf	0.0443354
Dr1 vs WW	Solyc05g055990.2	7.36342	0.00848691
Dr1 vs WW	Solyc05g056120.2	3.93957	0.0891615
Dr1 vs WW	Solyc06g007130.2	6.25375	0.047322
Dr1 vs WW	Solyc06g008510.2	8.46959	0.0152261
Dr1 vs WW	Solyc06g009190.2	7.9608	0.00526617
Dr1 vs WW	Solyc06g035580.2	6.94274	0.000436212
Dr1 vs WW	Solyc06g043150.2	6.95253	0.0873899
Dr1 vs WW	Solyc06g048950.2	4.12626	0.0778101
Dr1 vs WW	Solyc06g049050.2	4.83	0.0516507
Dr1 vs WW	Solyc06g050900.2	6.55883	0.00378482
Dr1 vs WW	Solyc06g051300.2	Inf	0.049294
Dr1 vs WW	Solyc06g051320.2	8.75276	0.00629707
Dr1 vs WW	Solyc06g051960.2	4.13693	0.0572302
Dr1 vs WW	Solyc06g052010.1	6.75117	0.0520638
Dr1 vs WW	Solyc06g053760.2	Inf	0.049294
Dr1 vs WW	Solyc06g062580.2	4.18683	0.0552847
Dr1 vs WW	Solyc06g064550.2	6.47123	0.00258175
Dr1 vs WW	Solyc06g064820.2	Inf	0.0396265
Dr1 vs WW	Solyc06g065670.2	4.77125	0.0204079
Dr1 vs WW	Solyc06g065680.2	6.21003	0.0913616
Dr1 vs WW	Solyc06g065970.1	8.23882	0.000815595
Dr1 vs WW	Solyc06g069730.2	13.5873	9.79377e-05
Dr1 vs WW	Solyc06g069790.2	5.22383	0.0443354
Dr1 vs WW	Solyc06g069880.1	6.09224	0.00634143
Dr1 vs WW	Solyc06g071030.2	5.40906	0.0428283
Dr1 vs WW	Solyc06g071330.2	6.2443	0.0860268
Dr1 vs WW	Solyc06g072810.2	7.07944	0.0669206
Dr1 vs WW	Solyc06g072830.2	5.54911	0.0680264
Dr1 vs WW	Solyc06g074390.2	5.75514	0.0106999
Dr1 vs WW	Solyc06g074790.1	4.59351	0.0348112
Dr1 vs WW	Solyc06g082910.2	4.66773	0.0350506
Dr1 vs WW	Solyc06g083070.2	4.11293	0.0765294
Dr1 vs WW	Solyc06g083490.2	Inf	0.00317274
Dr1 vs WW	Solyc06g083580.2	5.47723	0.00732138
Dr1 vs WW	Solyc06g084090.2	6.81944	0.0441411
Dr1 vs WW	Solyc06g084140.2	3.86306	0.0925362
Dr1 vs WW	Solyc06g084450.2	Inf	0.0875303
Dr1 vs WW	Solyc07g005020.2	4.55967	0.0394889
Dr1 vs WW	Solyc07g005370.2	4.50248	0.0599383
Dr1 vs WW	Solyc07g006710.1	7.64914	0.0150441
Dr1 vs WW	Solyc07g007260.2	7.55944	0.000206032
Dr1 vs WW	Solyc07g018240.1	6.5904	0.00105123
Dr1 vs WW	Solyc07g018300.2	5.88463	0.0777196
Dr1 vs WW	Solyc07g041720.1	10.3357	0.000206032
Dr1 vs WW	Solyc07g043000.2	Inf	0.0913616
Dr1 vs WW	Solyc07g045080.2	6.01882	0.01192
Dr1 vs WW	Solyc07g045440.1	6.67678	0.000769599
Dr1 vs WW	Solyc07g049300.2	Inf	0.00137785
Dr1 vs WW	Solyc07g049370.2	6.51708	0.0134579
Dr1 vs WW	Solyc07g052180.1	Inf	2.17231e-05
Dr1 vs WW	Solyc07g052210.2	7.44819	0.00666405
Dr1 vs WW	Solyc07g052980.2	6.29209	0.00159556
Dr1 vs WW	Solyc07g053540.1	5.35567	0.0174837
Dr1 vs WW	Solyc07g053640.1	5.23558	0.0134227
Dr1 vs WW	Solyc07g054170.2	8.39223	0.0179063
Dr1 vs WW	Solyc07g054310.1	6.21003	0.0203268
Dr1 vs WW	Solyc07g055740.1	7.53195	0.00018652
Dr1 vs WW	Solyc07g055810.2	4.06065	0.0889833
Dr1 vs WW	Solyc07g055950.2	8.69818	5.11809e-05
Dr1 vs WW	Solyc07g061740.2	4.95994	0.0285301
Dr1 vs WW	Solyc07g061750.2	Inf	0.0146708
Dr1 vs WW	Solyc07g062550.2	5.26234	0.0165664
Dr1 vs WW	Solyc07g065210.2	7.24204	0.0129225
Dr1 vs WW	Solyc07g065530.1	6.41648	0.0174031
Dr1 vs WW	Solyc08g005800.2	4.51405	0.033451
Dr1 vs WW	Solyc08g006790.2	Inf	0.00157786
Dr1 vs WW	Solyc08g006820.2	4.65689	0.0789357
Dr1 vs WW	Solyc08g014430.2	8.26447	0.0268277
Dr1 vs WW	Solyc08g042100.2	6.00677	0.0572302
Dr1 vs WW	Solyc08g061560.2	4.12203	0.0737246
Dr1 vs WW	Solyc08g065430.2	5.4521	0.0113327
Dr1 vs WW	Solyc08g067030.2	5.83822	0.00935086
Dr1 vs WW	Solyc08g067320.1	7.4044	0.000206032
Dr1 vs WW	Solyc08g067330.1	7.5864	0.000186207
Dr1 vs WW	Solyc08g067940.2	8.85166	0.000206032
Dr1 vs WW	Solyc08g074480.1	6.09985	0.0443354
Dr1 vs WW	Solyc08g074620.1	6.2618	0.00732138
Dr1 vs WW	Solyc08g074630.1	4.13727	0.0752521
Dr1 vs WW	Solyc08g075120.2	3.86607	0.0913616
Dr1 vs WW	Solyc08g075210.1	4.77637	0.0278036
Dr1 vs WW	Solyc08g075240.2	7.4599	0.0063782
Dr1 vs WW	Solyc08g076820.2	6.15344	0.0027919
Dr1 vs WW	Solyc08g078520.2	7.78571	0.0778101
Dr1 vs WW	Solyc08g078640.1	Inf	0.0744145
Dr1 vs WW	Solyc08g078900.1	9.47825	1.85547e-05
Dr1 vs WW	Solyc08g078940.1	Inf	0.00810936
Dr1 vs WW	Solyc08g079090.2	7.11969	0.000327142
Dr1 vs WW	Solyc08g079740.2	6.34753	0.0361818
Dr1 vs WW	Solyc08g079850.1	5.46378	0.0442887
Dr1 vs WW	Solyc08g080780.2	4.9163	0.0158229
Dr1 vs WW	Solyc08g082250.2	5.59744	0.0118527
Dr1 vs WW	Solyc08g082820.2	4.31769	0.0459306
Dr1 vs WW	Solyc08g083240.2	7.11692	0.0620711
Dr1 vs WW	Solyc09g006010.2	8.04875	0.00395414
Dr1 vs WW	Solyc09g007910.2	4.14348	0.0680264
Dr1 vs WW	Solyc09g008860.2	7.1095	0.0179574
Dr1 vs WW	Solyc09g008990.2	Inf	0.065401
Dr1 vs WW	Solyc09g009010.2	8.48304	0.000186207
Dr1 vs WW	Solyc09g010210.2	4.98875	0.0208585
Dr1 vs WW	Solyc09g010840.1	4.58125	0.0839092
Dr1 vs WW	Solyc09g011720.2	4.21833	0.0523048
Dr1 vs WW	Solyc09g014350.2	6.83772	0.000769599
Dr1 vs WW	Solyc09g015170.2	4.9019	0.0372562
Dr1 vs WW	Solyc09g062970.1	Inf	2.25258e-06
Dr1 vs WW	Solyc09g072750.2	5.63887	0.0129225
Dr1 vs WW	Solyc09g074300.1	7.47537	0.0241604
Dr1 vs WW	Solyc09g075350.2	Inf	0.0317832
Dr1 vs WW	Solyc09g075590.1	5.10595	0.0350506
Dr1 vs WW	Solyc09g082760.2	4.11795	0.0587496
Dr1 vs WW	Solyc09g083380.2	4.56021	0.0298598
Dr1 vs WW	Solyc09g091430.2	7.77235	0.000159989
Dr1 vs WW	Solyc09g092510.2	8.16064	0.0348205
Dr1 vs WW	Solyc09g097870.2	5.01562	0.0599383
Dr1 vs WW	Solyc09g097890.2	6.6423	0.00900745
Dr1 vs WW	Solyc09g098290.2	5.73109	0.0044111
Dr1 vs WW	Solyc09g098510.2	6.1404	0.00232509
Dr1 vs WW	Solyc10g005400.2	11.6795	2.95435e-06
Dr1 vs WW	Solyc10g005690.2	5.89041	0.0765294
Dr1 vs WW	Solyc10g006870.1	5.99823	0.0156317
Dr1 vs WW	Solyc10g006900.2	4.82787	0.0787179
Dr1 vs WW	Solyc10g008320.1	7.01103	0.00489738
Dr1 vs WW	Solyc10g008720.2	6.1691	0.00745248
Dr1 vs WW	Solyc10g008910.1	7.11624	0.000411616
Dr1 vs WW	Solyc10g009150.2	Inf	0.0175961
Dr1 vs WW	Solyc10g011820.2	4.88318	0.0175961
Dr1 vs WW	Solyc10g076700.1	4.61112	0.065401
Dr1 vs WW	Solyc10g078580.1	4.21695	0.0572302
Dr1 vs WW	Solyc10g079350.1	6.50394	0.0445621
Dr1 vs WW	Solyc10g080390.1	5.21888	0.0179063
Dr1 vs WW	Solyc10g080690.1	8.64914	0.00848691
Dr1 vs WW	Solyc10g080950.1	7.81337	0.0744145
Dr1 vs WW	Solyc10g083170.1	Inf	0.0712045
Dr1 vs WW	Solyc10g084380.1	5.33189	0.0152224
Dr1 vs WW	Solyc10g085550.1	4.40919	0.0630599
Dr1 vs WW	Solyc10g086660.1	4.40983	0.0354268
Dr1 vs WW	Solyc11g006250.1	11.6129	6.57689e-06
Dr1 vs WW	Solyc11g007250.1	Inf	0.0549633
Dr1 vs WW	Solyc11g010200.1	4.41419	0.0354268
Dr1 vs WW	Solyc11g020330.1	-4.61347	0.0277034
Dr1 vs WW	Solyc11g022590.1	5.81131	0.0208585
Dr1 vs WW	Solyc11g040120.1	4.78724	0.0192924
Dr1 vs WW	Solyc11g042460.1	5.85705	0.0572302
Dr1 vs WW	Solyc11g062440.1	3.89251	0.0913616
Dr1 vs WW	Solyc11g066820.1	5.17044	0.01192
Dr1 vs WW	Solyc11g066950.1	5.09455	0.0925362
Dr1 vs WW	Solyc11g071640.1	5.21885	0.0129225
Dr1 vs WW	Solyc11g072840.1	8.49258	0.0146625
Dr1 vs WW	Solyc11g072860.1	7.18907	0.000396353
Dr1 vs WW	Solyc12g006980.1	3.78196	0.0991856
Dr1 vs WW	Solyc12g009580.1	4.496	0.0557248
Dr1 vs WW	Solyc12g009600.1	4.62438	0.0839092
Dr1 vs WW	Solyc12g009650.1	9.34606	0.00297845
Dr1 vs WW	Solyc12g010980.1	Inf	0.000107533
Dr1 vs WW	Solyc12g011010.1	5.29296	0.00830258
Dr1 vs WW	Solyc12g013710.1	9.42347	0.000206032
Dr1 vs WW	Solyc12g015690.1	7.29749	0.0396928
Dr1 vs WW	Solyc12g040790.1	7.76455	0.000967493
Dr1 vs WW	Solyc12g042760.1	7.70926	0.0901141
Dr1 vs WW	Solyc12g044200.1	4.93731	0.0459103
Dr1 vs WW	Solyc12g044330.1	4.14911	0.0621923
Dr1 vs WW	Solyc12g056600.2	5.73014	0.0786544
Dr1 vs WW	Solyc12g057080.1	6.64821	0.00178088
Dr1 vs WW	Solyc12g087940.1	Inf	0.00105123
Dr1 vs WW	Solyc12g096780.1	8.83602	0.00464409
Dr1 vs WW	Solyc12g099260.1	5.64879	0.00511068
Dr1 vs RW	Solyc01g005590.2	24.2856	0.0468936
Dr1 vs RW	Solyc01g005990.2	19.4051	0.0523136
Dr1 vs RW	Solyc01g006400.2	175.464	0.00055301
Dr1 vs RW	Solyc01g006830.2	20.2931	0.0441354
Dr1 vs RW	Solyc01g007810.1	145.981	0.0346748
Dr1 vs RW	Solyc01g008510.2	0.0471303	0.0558371
Dr1 vs RW	Solyc01g008790.2	19.3648	0.0574136
Dr1 vs RW	Solyc01g057000.2	0.0250389	0.0139696
Dr1 vs RW	Solyc01g057170.2	0.0400204	0.0799539
Dr1 vs RW	Solyc01g060240.2	17.7013	0.0806203
Dr1 vs RW	Solyc01g066680.2	27.2977	0.0258446
Dr1 vs RW	Solyc01g067510.2	36.8188	0.0883962
Dr1 vs RW	Solyc01g073640.2	104.991	0.00152512
Dr1 vs RW	Solyc01g074000.2	66.1587	0.0356525
Dr1 vs RW	Solyc01g079110.2	69.0352	0.0323446
Dr1 vs RW	Solyc01g086920.2	290.044	0.000235696
Dr1 vs RW	Solyc01g087180.2	0.053844	0.0619183
Dr1 vs RW	Solyc01g087710.2	47.024	0.00957009
Dr1 vs RW	Solyc01g090970.2	270.491	0.00050599
Dr1 vs RW	Solyc01g096220.2	40.009	0.055433
Dr1 vs RW	Solyc01g096360.2	35.7287	0.0139696
Dr1 vs RW	Solyc01g096450.2	30.5025	0.0371681
Dr1 vs RW	Solyc01g097270.2	17.067	0.065789
Dr1 vs RW	Solyc01g097960.2	0.0345427	0.0892746
Dr1 vs RW	Solyc01g098740.2	64.3609	0.0208395
Dr1 vs RW	Solyc01g099030.2	Inf	0.0394753
Dr1 vs RW	Solyc01g099410.2	16.523	0.0723372
Dr1 vs RW	Solyc01g099630.2	55.3938	0.00898927
Dr1 vs RW	Solyc01g100460.2	0.0227089	0.00864824
Dr1 vs RW	Solyc01g102330.2	46.7426	0.0624382
Dr1 vs RW	Solyc01g103920.2	0.0625319	0.0785235
Dr1 vs RW	Solyc01g104740.2	0.0643556	0.0918788
Dr1 vs RW	Solyc01g105920.2	253.129	0.0346748
Dr1 vs RW	Solyc01g106580.2	25.7222	0.0569003
Dr1 vs RW	Solyc01g107170.2	0.0457754	0.0394753
Dr1 vs RW	Solyc01g107650.2	40.0308	0.024761
Dr1 vs RW	Solyc01g109170.2	0.0406059	0.0339062
Dr1 vs RW	Solyc01g109500.2	144.542	0.0356525
Dr1 vs RW	Solyc01g109690.1	158.206	0.00322935
Dr1 vs RW	Solyc01g109920.2	0.0129072	0.00759754
Dr1 vs RW	Solyc01g110570.2	184.094	0.0836333
Dr1 vs RW	Solyc01g110580.2	Inf	0.00351113
Dr1 vs RW	Solyc01g110600.2	327.917	0.0139696
Dr1 vs RW	Solyc02g037550.2	203.031	0.00050599
Dr1 vs RW	Solyc02g062390.2	0.00202854	0.000950825
Dr1 vs RW	Solyc02g063030.2	146.88	0.000588986
Dr1 vs RW	Solyc02g065170.2	38.963	0.0610378
Dr1 vs RW	Solyc02g065770.2	25.4722	0.0371681
Dr1 vs RW	Solyc02g065780.1	34.4149	0.0584327
Dr1 vs RW	Solyc02g070950.1	485.109	0.0356525
Dr1 vs RW	Solyc02g070990.1	212.031	0.0394753
Dr1 vs RW	Solyc02g072210.1	0.00559624	0.0513164
Dr1 vs RW	Solyc02g076750.1	58.3923	0.0802252
Dr1 vs RW	Solyc02g077050.2	25.2629	0.0731197
Dr1 vs RW	Solyc02g077090.2	38.9761	0.0226556
Dr1 vs RW	Solyc02g077980.1	0.0280736	0.0149843
Dr1 vs RW	Solyc02g078150.2	0.0122477	0.00617601
Dr1 vs RW	Solyc02g079290.2	0.0616154	0.0995228
Dr1 vs RW	Solyc02g079930.2	0.0300982	0.0226556
Dr1 vs RW	Solyc02g080210.2	98.4054	0.00118358
Dr1 vs RW	Solyc02g080230.2	172.588	0.00548686
Dr1 vs RW	Solyc02g084390.2	26.9297	0.0421969
Dr1 vs RW	Solyc02g084840.2	0.0470267	0.0408048
Dr1 vs RW	Solyc02g084980.2	0.0379681	0.0343905
Dr1 vs RW	Solyc02g085490.1	67.597	0.0802252
Dr1 vs RW	Solyc02g085590.2	0.0223328	0.0981575
Dr1 vs RW	Solyc02g086530.2	0.0188463	0.0111408
Dr1 vs RW	Solyc02g087890.2	0.0136698	0.0208395
Dr1 vs RW	Solyc02g089350.2	32.7783	0.0168497
Dr1 vs RW	Solyc02g093180.2	0.00683151	0.0010546
Dr1 vs RW	Solyc02g093600.2	0.0199755	0.0356525
Dr1 vs RW	Solyc02g093890.1	0.037036	0.0307308
Dr1 vs RW	Solyc03g005600.2	19.7243	0.0887486
Dr1 vs RW	Solyc03g005780.1	1913.45	0.0565695
Dr1 vs RW	Solyc03g005790.2	313.055	0.00050599
Dr1 vs RW	Solyc03g006410.2	36.8188	0.0883962
Dr1 vs RW	Solyc03g006880.2	37.8735	0.0118803
Dr1 vs RW	Solyc03g006980.2	23.0895	0.0513164
Dr1 vs RW	Solyc03g013440.2	0.0245024	0.0118803
Dr1 vs RW	Solyc03g020040.2	Inf	0.0918788
Dr1 vs RW	Solyc03g025810.2	0.005468	0.00617802
Dr1 vs RW	Solyc03g025830.2	0.0385703	0.0685391
Dr1 vs RW	Solyc03g031620.2	70.6172	0.00913417
Dr1 vs RW	Solyc03g034400.2	19.4881	0.080081
Dr1 vs RW	Solyc03g044460.1	0	0.00112121
Dr1 vs RW	Solyc03g065260.2	0.0175394	0.0744824
Dr1 vs RW	Solyc03g078640.1	25.7084	0.0290002
Dr1 vs RW	Solyc03g082370.1	0.0232442	0.0430873
Dr1 vs RW	Solyc03g082420.2	0.0313076	0.0189497
Dr1 vs RW	Solyc03g082550.2	0.00794604	0.00225263
Dr1 vs RW	Solyc03g083560.1	Inf	0.0548258
Dr1 vs RW	Solyc03g095860.2	22.7066	0.06239
Dr1 vs RW	Solyc03g095940.1	47.4617	0.0588652
Dr1 vs RW	Solyc03g096290.2	51.2907	0.0862802
Dr1 vs RW	Solyc03g098100.2	0.00892081	0.00112121
Dr1 vs RW	Solyc03g098240.2	0.0482657	0.0625625
Dr1 vs RW	Solyc03g111100.1	0.0169071	0.0385163
Dr1 vs RW	Solyc03g111690.2	92.069	0.0075815
Dr1 vs RW	Solyc03g112460.2	Inf	0.00910204
Dr1 vs RW	Solyc03g112580.2	172.768	0.00050599
Dr1 vs RW	Solyc03g112590.2	0.0170114	0.00864824
Dr1 vs RW	Solyc03g113250.2	33.3362	0.0157481
Dr1 vs RW	Solyc03g113460.1	71.9117	0.0396067
Dr1 vs RW	Solyc03g115050.2	117.935	0.0642905
Dr1 vs RW	Solyc03g115640.2	50.2012	0.00864824
Dr1 vs RW	Solyc03g116390.2	0.0178334	0.0961163
Dr1 vs RW	Solyc03g116400.2	0.00471552	0.0323446
Dr1 vs RW	Solyc03g116480.1	0.0412608	0.0588652
Dr1 vs RW	Solyc03g116530.2	0.0051439	0.00050599
Dr1 vs RW	Solyc03g117630.1	0.0371957	0.0541135
Dr1 vs RW	Solyc03g117690.2	24.6832	0.0319091
Dr1 vs RW	Solyc03g118050.2	0	0.0285299
Dr1 vs RW	Solyc03g118510.2	23.1316	0.0887486
Dr1 vs RW	Solyc03g119810.1	0.0575293	0.0825268
Dr1 vs RW	Solyc03g121170.2	Inf	0.00994829
Dr1 vs RW	Solyc03g121420.2	31.0247	0.0307308
Dr1 vs RW	Solyc03g123410.1	1110	0.00050599
Dr1 vs RW	Solyc03g123600.2	0.0643217	0.0809997
Dr1 vs RW	Solyc04g007000.1	0.014541	0.00477694
Dr1 vs RW	Solyc04g008820.2	82.4587	0.0799539
Dr1 vs RW	Solyc04g008850.1	220.05	0.0513164
Dr1 vs RW	Solyc04g009130.2	131.838	0.0168497
Dr1 vs RW	Solyc04g009910.2	0.0300368	0.0311913
Dr1 vs RW	Solyc04g014510.2	232.514	0.00138159
Dr1 vs RW	Solyc04g016420.2	0.0642642	0.0906621
Dr1 vs RW	Solyc04g050730.2	147.727	0.00100227
Dr1 vs RW	Solyc04g051280.2	0.0499944	0.0468936
Dr1 vs RW	Solyc04g063350.2	0.0479089	0.0809997
Dr1 vs RW	Solyc04g071960.2	15.6514	0.080081
Dr1 vs RW	Solyc04g072850.2	27.4163	0.0965134
Dr1 vs RW	Solyc04g074400.1	0.0138625	0.0346748
Dr1 vs RW	Solyc04g074640.2	28.8691	0.0513164
Dr1 vs RW	Solyc04g074700.2	31.5786	0.0356525
Dr1 vs RW	Solyc04g076710.2	0.0644128	0.0813519
Dr1 vs RW	Solyc04g077340.2	23.1605	0.0697234
Dr1 vs RW	Solyc04g078110.1	35.3086	0.0323446
Dr1 vs RW	Solyc04g078450.2	0.0114917	0.00182335
Dr1 vs RW	Solyc04g079040.2	17.0604	0.0659898
Dr1 vs RW	Solyc04g079960.1	15.3168	0.098559
Dr1 vs RW	Solyc04g080820.2	27.3264	0.0371681
Dr1 vs RW	Solyc04g081870.2	23.1973	0.0359129
Dr1 vs RW	Solyc04g082140.2	24.8095	0.0356525
Dr1 vs RW	Solyc04g082970.2	Inf	0.098559
Dr1 vs RW	Solyc05g005540.2	24.3349	0.0731197
Dr1 vs RW	Solyc05g005560.2	41.3326	0.0118803
Dr1 vs RW	Solyc05g005760.2	136.632	0.00322935
Dr1 vs RW	Solyc05g005870.2	30.083	0.0200032
Dr1 vs RW	Solyc05g006920.2	14.7776	0.0918788
Dr1 vs RW	Solyc05g007830.2	253.704	0.000296713
Dr1 vs RW	Solyc05g008390.2	0.0641199	0.0809997
Dr1 vs RW	Solyc05g008950.2	48.0729	0.00709208
Dr1 vs RW	Solyc05g009270.2	36.9146	0.03263
Dr1 vs RW	Solyc05g009820.2	45.9276	0.0204848
Dr1 vs RW	Solyc05g014000.2	1153.46	2.17068e-05
Dr1 vs RW	Solyc05g047590.2	442.017	0.000169961
Dr1 vs RW	Solyc05g047680.2	29.5104	0.0356525
Dr1 vs RW	Solyc05g054610.1	Inf	0.0356525
Dr1 vs RW	Solyc06g007180.2	0.0579508	0.0961163
Dr1 vs RW	Solyc06g007580.1	0.0299872	0.0182478
Dr1 vs RW	Solyc06g009140.2	0.0245253	0.0200032
Dr1 vs RW	Solyc06g009190.2	190.566	0.0131044
Dr1 vs RW	Solyc06g035530.2	167.554	0.0212056
Dr1 vs RW	Solyc06g050900.2	108.826	0.0019369
Dr1 vs RW	Solyc06g051960.2	29.7936	0.0339062
Dr1 vs RW	Solyc06g060840.1	0.0316791	0.0806466
Dr1 vs RW	Solyc06g061200.1	35.8971	0.0133233
Dr1 vs RW	Solyc06g062460.2	0.0635249	0.0813519
Dr1 vs RW	Solyc06g064550.2	107.65	0.00477694
Dr1 vs RW	Solyc06g065670.2	16.3174	0.095495
Dr1 vs RW	Solyc06g065970.1	68.2929	0.00307647
Dr1 vs RW	Solyc06g066680.2	0.0508763	0.0501953
Dr1 vs RW	Solyc06g068160.2	0.00981251	0.0024165
Dr1 vs RW	Solyc06g068950.2	22.5501	0.0361292
Dr1 vs RW	Solyc06g069000.2	56.99	0.033558
Dr1 vs RW	Solyc06g069730.2	3311.53	3.36701e-05
Dr1 vs RW	Solyc06g069880.1	53.7678	0.0149843
Dr1 vs RW	Solyc06g071030.2	31.088	0.0930226
Dr1 vs RW	Solyc06g071750.2	0.0436167	0.0371681
Dr1 vs RW	Solyc06g072130.2	0.00783351	0.00475137
Dr1 vs RW	Solyc06g074390.2	33.5288	0.0513164
Dr1 vs RW	Solyc06g074710.1	0.0220363	0.012979
Dr1 vs RW	Solyc06g075650.2	66.1587	0.0531298
Dr1 vs RW	Solyc06g082910.2	29.0453	0.0246523
Dr1 vs RW	Solyc06g083070.2	19.6789	0.0826789
Dr1 vs RW	Solyc06g083650.2	31.3027	0.0569003
Dr1 vs RW	Solyc06g084140.2	39.5438	0.0189497
Dr1 vs RW	Solyc07g005370.2	21.5735	0.0836333
Dr1 vs RW	Solyc07g007260.2	94.0245	0.00477694
Dr1 vs RW	Solyc07g007710.2	0.0234097	0.014111
Dr1 vs RW	Solyc07g041720.1	1612.91	0.00102821
Dr1 vs RW	Solyc07g042520.2	33.3332	0.0468936
Dr1 vs RW	Solyc07g044900.1	Inf	0.0261022
Dr1 vs RW	Solyc07g044910.1	Inf	0.000796954
Dr1 vs RW	Solyc07g045080.2	104.86	0.00148716
Dr1 vs RW	Solyc07g045440.1	90.6741	0.00148716
Dr1 vs RW	Solyc07g049300.2	Inf	0.00850667
Dr1 vs RW	Solyc07g049660.2	15.9526	0.0771677
Dr1 vs RW	Solyc07g052620.1	0.031041	0.0193038
Dr1 vs RW	Solyc07g052970.2	62.7429	0.0232726
Dr1 vs RW	Solyc07g052980.2	44.21	0.0118803
Dr1 vs RW	Solyc07g053120.2	38.257	0.0799072
Dr1 vs RW	Solyc07g053360.2	0.0198681	0.00804706
Dr1 vs RW	Solyc07g053540.1	37.531	0.0242374
Dr1 vs RW	Solyc07g053640.1	23.3168	0.0363935
Dr1 vs RW	Solyc07g053750.1	0.0102365	0.0624382
Dr1 vs RW	Solyc07g053890.2	0.0605248	0.0876139
Dr1 vs RW	Solyc07g055740.1	132.317	0.000737702
Dr1 vs RW	Solyc07g055810.2	17.3295	0.0750542
Dr1 vs RW	Solyc07g061740.2	31.6907	0.0269742
Dr1 vs RW	Solyc07g062550.2	30.1454	0.0363935
Dr1 vs RW	Solyc07g062710.2	218.611	0.0513164
Dr1 vs RW	Solyc07g063410.2	0.0302397	0.054351
Dr1 vs RW	Solyc07g065410.1	0.0556137	0.080081
Dr1 vs RW	Solyc08g005800.2	24.0339	0.0396067
Dr1 vs RW	Solyc08g005960.1	35.3965	0.0356525
Dr1 vs RW	Solyc08g007430.1	0.0104472	0.0261022
Dr1 vs RW	Solyc08g014430.2	232.994	0.0421238
Dr1 vs RW	Solyc08g061560.2	23.6313	0.0341195
Dr1 vs RW	Solyc08g063090.2	27.7309	0.0356525
Dr1 vs RW	Solyc08g065420.2	34.0382	0.0337654
Dr1 vs RW	Solyc08g065430.2	34.8172	0.0257394
Dr1 vs RW	Solyc08g067030.2	59.6162	0.0168497
Dr1 vs RW	Solyc08g067320.1	138.855	0.000629979
Dr1 vs RW	Solyc08g067330.1	145.775	0.000563413
Dr1 vs RW	Solyc08g067630.2	0.0372833	0.0290002
Dr1 vs RW	Solyc08g068860.2	20.4435	0.0505885
Dr1 vs RW	Solyc08g074480.1	117.34	0.0826789
Dr1 vs RW	Solyc08g074490.2	39.1919	0.0168497
Dr1 vs RW	Solyc08g075150.2	0.0158108	0.00475573
Dr1 vs RW	Solyc08g076820.2	49.9386	0.011278
Dr1 vs RW	Solyc08g077900.2	0.0506111	0.0744824
Dr1 vs RW	Solyc08g078040.2	0.0349913	0.03263
Dr1 vs RW	Solyc08g078050.1	0.0401991	0.0679801
Dr1 vs RW	Solyc08g078900.1	165.397	0.00663399
Dr1 vs RW	Solyc08g079090.2	47.0122	0.0168497
Dr1 vs RW	Solyc08g079860.1	63.2823	0.0405722
Dr1 vs RW	Solyc08g079900.1	53.1119	0.0139696
Dr1 vs RW	Solyc08g080620.1	58.608	0.0307308
Dr1 vs RW	Solyc08g080780.2	30.4804	0.0189497
Dr1 vs RW	Solyc08g081740.2	0.00701577	0.0965134
Dr1 vs RW	Solyc08g082250.2	61.5777	0.0189163
Dr1 vs RW	Solyc09g005610.2	0.0443291	0.0541135
Dr1 vs RW	Solyc09g007710.2	19.9093	0.0478476
Dr1 vs RW	Solyc09g007790.1	0.042301	0.0394753
Dr1 vs RW	Solyc09g008860.2	78.6234	0.0893424
Dr1 vs RW	Solyc09g008970.1	0.0302786	0.0342311
Dr1 vs RW	Solyc09g009010.2	146.22	0.0111408
Dr1 vs RW	Solyc09g010360.2	20.5637	0.0564037
Dr1 vs RW	Solyc09g010530.2	31.6411	0.0182478
Dr1 vs RW	Solyc09g014350.2	46.4698	0.00823469
Dr1 vs RW	Solyc09g014750.1	0.0157471	0.0945218
Dr1 vs RW	Solyc09g072750.2	34.9406	0.0396067
Dr1 vs RW	Solyc09g074630.2	26.988	0.0918788
Dr1 vs RW	Solyc09g075270.1	0.0298251	0.0806203
Dr1 vs RW	Solyc09g082340.2	0.00347399	0.00994829
Dr1 vs RW	Solyc09g091430.2	123.996	0.000755895
Dr1 vs RW	Solyc09g092710.2	0.0132469	0.00270435
Dr1 vs RW	Solyc09g097870.2	37.0745	0.0323446
Dr1 vs RW	Solyc09g097890.2	127.284	0.00270435
Dr1 vs RW	Solyc09g098290.2	39.0307	0.0136299
Dr1 vs RW	Solyc09g098510.2	62.8148	0.00444455
Dr1 vs RW	Solyc10g005400.2	2377.4	1.42896e-05
Dr1 vs RW	Solyc10g006870.1	38.8323	0.0750542
Dr1 vs RW	Solyc10g008270.2	117.935	0.0642905
Dr1 vs RW	Solyc10g008710.2	Inf	0.0705857
Dr1 vs RW	Solyc10g008720.2	82.8945	0.00404248
Dr1 vs RW	Solyc10g008910.1	73.6114	0.00663399
Dr1 vs RW	Solyc10g009150.2	Inf	0.0149843
Dr1 vs RW	Solyc10g076250.1	0.0349678	0.0887486
Dr1 vs RW	Solyc10g078580.1	29.8254	0.0421969
Dr1 vs RW	Solyc10g078770.1	0.0105501	0.0356525
Dr1 vs RW	Solyc10g079150.1	0.00863804	0.036335
Dr1 vs RW	Solyc10g080390.1	24.8527	0.0679801
Dr1 vs RW	Solyc10g081840.1	0.0423841	0.0417922
Dr1 vs RW	Solyc10g084170.1	0.0502797	0.0513164
Dr1 vs RW	Solyc10g086240.1	18.6582	0.0548258
Dr1 vs RW	Solyc10g086660.1	18.8128	0.0527067
Dr1 vs RW	Solyc11g006250.1	279.736	0.00234479
Dr1 vs RW	Solyc11g007250.1	Inf	0.0421969
Dr1 vs RW	Solyc11g008260.1	0.0335621	0.0272538
Dr1 vs RW	Solyc11g008440.1	0.042316	0.0405138
Dr1 vs RW	Solyc11g020330.1	0.0209177	0.00864824
Dr1 vs RW	Solyc11g042460.1	44.5852	0.0939842
Dr1 vs RW	Solyc11g045460.1	40.9243	0.0513164
Dr1 vs RW	Solyc11g062440.1	16.6214	0.0705857
Dr1 vs RW	Solyc11g066820.1	28.0189	0.0257394
Dr1 vs RW	Solyc11g066950.1	33.6325	0.0739035
Dr1 vs RW	Solyc11g071640.1	44.4322	0.0168497
Dr1 vs RW	Solyc11g071830.1	0.0487242	0.0624382
Dr1 vs RW	Solyc11g072860.1	72.0555	0.00864824
Dr1 vs RW	Solyc12g006260.1	0.0450026	0.0405722
Dr1 vs RW	Solyc12g009270.1	133.037	0.0441354
Dr1 vs RW	Solyc12g009650.1	229.612	0.00288634
Dr1 vs RW	Solyc12g010820.1	0.0212756	0.0114467
Dr1 vs RW	Solyc12g010980.1	Inf	0.000290212
Dr1 vs RW	Solyc12g011150.1	22.4364	0.0918788
Dr1 vs RW	Solyc12g013710.1	393.117	0.00050599
Dr1 vs RW	Solyc12g014140.1	19.1418	0.0513164
Dr1 vs RW	Solyc12g017250.1	0	0.0883962
Dr1 vs RW	Solyc12g040790.1	576.033	0.00573715
Dr1 vs RW	Solyc12g044310.1	Inf	0.0918788
Dr1 vs RW	Solyc12g044330.1	18.0318	0.0744824
Dr1 vs RW	Solyc12g057080.1	153.499	0.000537154
Dr1 vs RW	Solyc12g094440.1	15.4835	0.0968843
Dr1 vs RW	Solyc12g099260.1	20.8792	0.0936331
Dr2 vs WW	Solyc00g156980.2	Inf	0.00432604
Dr2 vs WW	Solyc00g282510.1	0.0150919	0.00414813
Dr2 vs WW	Solyc01g005590.2	99.8566	0.00257464
Dr2 vs WW	Solyc01g006290.2	75.6534	0.0134022
Dr2 vs WW	Solyc01g006370.2	17.9351	0.0615631
Dr2 vs WW	Solyc01g006400.2	442.703	6e-05
Dr2 vs WW	Solyc01g006430.2	35.8027	0.0842852
Dr2 vs WW	Solyc01g006450.2	20.3316	0.0472728
Dr2 vs WW	Solyc01g006540.2	29.4787	0.0386483
Dr2 vs WW	Solyc01g006690.2	32.3111	0.0197824
Dr2 vs WW	Solyc01g007810.1	172.829	0.0262071
Dr2 vs WW	Solyc01g009040.2	280.439	0.0392914
Dr2 vs WW	Solyc01g017600.2	22.4848	0.0461082
Dr2 vs WW	Solyc01g058720.2	23.8291	0.0327227
Dr2 vs WW	Solyc01g066680.2	41.3671	0.0112766
Dr2 vs WW	Solyc01g066910.2	Inf	0.0799756
Dr2 vs WW	Solyc01g067510.2	186.959	0.00418214
Dr2 vs WW	Solyc01g073640.2	354.527	0.000218777
Dr2 vs WW	Solyc01g074000.2	213.047	0.00221741
Dr2 vs WW	Solyc01g079110.2	755.229	0.000246968
Dr2 vs WW	Solyc01g079410.2	79.1317	0.0223335
Dr2 vs WW	Solyc01g079500.2	44.1426	0.0162615
Dr2 vs WW	Solyc01g080070.2	32.3646	0.0625569
Dr2 vs WW	Solyc01g080750.2	316.961	0.0245846
Dr2 vs WW	Solyc01g086820.2	339.136	0.00105406
Dr2 vs WW	Solyc01g086920.2	260.221	0.00015708
Dr2 vs WW	Solyc01g087500.2	730.446	0.000301923
Dr2 vs WW	Solyc01g087970.2	37.5658	0.0417507
Dr2 vs WW	Solyc01g090180.2	Inf	0.0904285
Dr2 vs WW	Solyc01g090440.2	66.3054	0.0438736
Dr2 vs WW	Solyc01g090970.2	Inf	9.33428e-06
Dr2 vs WW	Solyc01g091230.2	68.3489	0.065063
Dr2 vs WW	Solyc01g091320.2	309.135	0.000336141
Dr2 vs WW	Solyc01g091360.2	49.566	0.0246572
Dr2 vs WW	Solyc01g091530.2	48.4129	0.0154117
Dr2 vs WW	Solyc01g094460.2	25.6163	0.029571
Dr2 vs WW	Solyc01g094750.2	67.5663	0.0668841
Dr2 vs WW	Solyc01g095070.2	16.4809	0.0733013
Dr2 vs WW	Solyc01g095140.2	0.00282331	0.000116486
Dr2 vs WW	Solyc01g095150.2	0.0459357	0.0769525
Dr2 vs WW	Solyc01g095930.2	0.0505569	0.0500749
Dr2 vs WW	Solyc01g096260.2	138.263	0.0638906
Dr2 vs WW	Solyc01g096360.2	41.3178	0.0113207
Dr2 vs WW	Solyc01g096370.2	18.9133	0.0938576
Dr2 vs WW	Solyc01g096450.2	109.874	0.00113711
Dr2 vs WW	Solyc01g097270.2	23.5904	0.0491349
Dr2 vs WW	Solyc01g098500.2	20.8333	0.0809533
Dr2 vs WW	Solyc01g098740.2	56.2064	0.0189379
Dr2 vs WW	Solyc01g099410.2	27.0551	0.0316271
Dr2 vs WW	Solyc01g099630.2	68.9503	0.00418214
Dr2 vs WW	Solyc01g100030.2	51.3921	0.0313591
Dr2 vs WW	Solyc01g101100.2	14.5036	0.0938576
Dr2 vs WW	Solyc01g102330.2	63.6242	0.0188385
Dr2 vs WW	Solyc01g103920.2	0.0481243	0.0581138
Dr2 vs WW	Solyc01g104950.2	51.9524	0.0211362
Dr2 vs WW	Solyc01g105920.2	323.483	0.022982
Dr2 vs WW	Solyc01g107650.2	163.232	0.00061237
Dr2 vs WW	Solyc01g107730.2	210.655	0.0119599
Dr2 vs WW	Solyc01g107800.2	53.624	0.0338509
Dr2 vs WW	Solyc01g107890.2	45.2181	0.065282
Dr2 vs WW	Solyc01g108670.2	77.6099	0.0243394
Dr2 vs WW	Solyc01g109180.2	20.932	0.0575029
Dr2 vs WW	Solyc01g109500.2	73.3707	0.0904285
Dr2 vs WW	Solyc01g109690.1	367.832	0.0135051
Dr2 vs WW	Solyc01g109700.2	15.1987	0.0877359
Dr2 vs WW	Solyc01g109920.2	0.0563442	0.0630051
Dr2 vs WW	Solyc01g110190.2	16.1355	0.0938576
Dr2 vs WW	Solyc01g110340.2	145.437	0.00482579
Dr2 vs WW	Solyc01g110580.2	420.007	0.00630391
Dr2 vs WW	Solyc01g110600.2	106.523	0.0510182
Dr2 vs WW	Solyc01g111330.2	64.3488	0.0493695
Dr2 vs WW	Solyc01g112260.2	39.131	0.016833
Dr2 vs WW	Solyc02g024070.2	31.4446	0.0257862
Dr2 vs WW	Solyc02g030480.2	58.2618	0.0254941
Dr2 vs WW	Solyc02g061760.2	35.9852	0.0161423
Dr2 vs WW	Solyc02g063000.2	30.1622	0.0394297
Dr2 vs WW	Solyc02g063030.2	145.015	0.000815289
Dr2 vs WW	Solyc02g065170.2	83.9539	0.00349538
Dr2 vs WW	Solyc02g067340.2	50.0008	0.0451187
Dr2 vs WW	Solyc02g069910.1	48.1167	0.0519782
Dr2 vs WW	Solyc02g070780.2	34.2552	0.0166642
Dr2 vs WW	Solyc02g071580.2	24.8948	0.0414768
Dr2 vs WW	Solyc02g071610.2	40.1745	0.0197824
Dr2 vs WW	Solyc02g071710.2	81.8491	0.0614668
Dr2 vs WW	Solyc02g076680.2	37.3436	0.016833
Dr2 vs WW	Solyc02g076910.2	0	0.0756772
Dr2 vs WW	Solyc02g077050.2	41.9261	0.0317184
Dr2 vs WW	Solyc02g077090.2	27.7704	0.0333582
Dr2 vs WW	Solyc02g078850.1	128.48	0.0804095
Dr2 vs WW	Solyc02g079220.2	19.8916	0.0804095
Dr2 vs WW	Solyc02g079710.2	0.0471793	0.0531961
Dr2 vs WW	Solyc02g080210.2	3675.71	1.38245e-05
Dr2 vs WW	Solyc02g080220.2	503.486	0.00241052
Dr2 vs WW	Solyc02g080230.2	512.617	0.00222686
Dr2 vs WW	Solyc02g080330.2	352.179	0.000162893
Dr2 vs WW	Solyc02g080670.2	233.482	0.0724386
Dr2 vs WW	Solyc02g081150.1	18.9133	0.0938576
Dr2 vs WW	Solyc02g082180.2	41.4267	0.0135051
Dr2 vs WW	Solyc02g082260.2	15.1409	0.0857973
Dr2 vs WW	Solyc02g083640.2	Inf	0.0799756
Dr2 vs WW	Solyc02g083890.2	88.697	0.0976969
Dr2 vs WW	Solyc02g084390.2	49.9328	0.00662596
Dr2 vs WW	Solyc02g084410.2	14.1714	0.0982161
Dr2 vs WW	Solyc02g086650.2	48.5615	0.067666
Dr2 vs WW	Solyc02g087880.2	26.7706	0.0281893
Dr2 vs WW	Solyc02g087980.2	165.003	0.0316018
Dr2 vs WW	Solyc02g088100.2	36.599	0.0154899
Dr2 vs WW	Solyc02g088190.2	69.1315	0.0246905
Dr2 vs WW	Solyc02g089250.2	108.344	0.00113711
Dr2 vs WW	Solyc02g089350.2	821.752	2.54088e-05
Dr2 vs WW	Solyc02g090960.1	Inf	0.0765641
Dr2 vs WW	Solyc02g091920.2	82.8825	0.0600606
Dr2 vs WW	Solyc02g093300.2	93.9145	0.00436155
Dr2 vs WW	Solyc02g094160.1	22.2208	0.0812488
Dr2 vs WW	Solyc03g005790.2	1192.19	2.5777e-05
Dr2 vs WW	Solyc03g006240.2	42.8435	0.0342459
Dr2 vs WW	Solyc03g006880.2	15.0689	0.0889113
Dr2 vs WW	Solyc03g006970.1	38.1212	0.0163639
Dr2 vs WW	Solyc03g007050.2	Inf	2.54088e-05
Dr2 vs WW	Solyc03g007130.2	Inf	0.0414768
Dr2 vs WW	Solyc03g007760.2	16.2279	0.0781975
Dr2 vs WW	Solyc03g019790.2	112.531	0.00113711
Dr2 vs WW	Solyc03g020040.2	Inf	0.0904285
Dr2 vs WW	Solyc03g026040.2	Inf	0.0275646
Dr2 vs WW	Solyc03g031800.2	79.2404	0.067666
Dr2 vs WW	Solyc03g043770.2	65.2184	0.0765641
Dr2 vs WW	Solyc03g062720.2	86.3428	0.00431187
Dr2 vs WW	Solyc03g064010.2	44.479	0.0545612
Dr2 vs WW	Solyc03g071570.2	44.7212	0.0255118
Dr2 vs WW	Solyc03g078640.1	16.3271	0.0769525
Dr2 vs WW	Solyc03g082420.2	0.00986489	0.0616687
Dr2 vs WW	Solyc03g082860.2	Inf	0.0614668
Dr2 vs WW	Solyc03g083360.2	27.3917	0.0250093
Dr2 vs WW	Solyc03g095490.2	17.5612	0.0996397
Dr2 vs WW	Solyc03g095860.2	45.0659	0.0137467
Dr2 vs WW	Solyc03g096760.1	68.9685	0.0187335
Dr2 vs WW	Solyc03g097610.2	77.4469	0.0120077
Dr2 vs WW	Solyc03g111120.2	37.9801	0.0312443
Dr2 vs WW	Solyc03g111680.2	73.5664	0.0490239
Dr2 vs WW	Solyc03g111690.2	77.2051	0.010205
Dr2 vs WW	Solyc03g111810.2	25.4924	0.0285671
Dr2 vs WW	Solyc03g112460.2	64.1314	0.0500749
Dr2 vs WW	Solyc03g112880.1	Inf	0.0985133
Dr2 vs WW	Solyc03g113250.2	32.6092	0.0309665
Dr2 vs WW	Solyc03g113680.2	25.3537	0.0438736
Dr2 vs WW	Solyc03g113930.1	0.00591916	0.000605243
Dr2 vs WW	Solyc03g114690.2	107.828	0.0491349
Dr2 vs WW	Solyc03g115050.2	496.964	0.00257464
Dr2 vs WW	Solyc03g115200.2	247.83	0.00107284
Dr2 vs WW	Solyc03g116060.2	Inf	0.0316271
Dr2 vs WW	Solyc03g116280.2	42.8811	0.0238257
Dr2 vs WW	Solyc03g116730.2	91.1135	0.0290282
Dr2 vs WW	Solyc03g117250.2	26.5477	0.0342459
Dr2 vs WW	Solyc03g117960.2	0.0577386	0.065282
Dr2 vs WW	Solyc03g118060.2	0.0121904	0.00363229
Dr2 vs WW	Solyc03g118120.2	17.1044	0.0809533
Dr2 vs WW	Solyc03g118310.2	Inf	0.00431187
Dr2 vs WW	Solyc03g118370.2	34.6092	0.055993
Dr2 vs WW	Solyc03g118510.2	22.8958	0.039816
Dr2 vs WW	Solyc03g121170.2	Inf	2.66644e-05
Dr2 vs WW	Solyc03g121180.2	54.4372	0.0630891
Dr2 vs WW	Solyc03g121600.2	145.251	0.000632109
Dr2 vs WW	Solyc03g121900.1	Inf	0.000158337
Dr2 vs WW	Solyc03g123390.2	403.05	0.0081876
Dr2 vs WW	Solyc03g123410.1	1513.88	0.00169828
Dr2 vs WW	Solyc03g123710.2	0.0370288	0.0294306
Dr2 vs WW	Solyc04g005070.2	16.7914	0.0709521
Dr2 vs WW	Solyc04g005600.1	Inf	0.0245846
Dr2 vs WW	Solyc04g007690.2	83.8057	0.0559609
Dr2 vs WW	Solyc04g008040.2	20.109	0.0491349
Dr2 vs WW	Solyc04g008820.2	194.351	0.016833
Dr2 vs WW	Solyc04g011390.1	37.9166	0.0155049
Dr2 vs WW	Solyc04g014480.2	0.0189039	0.0187335
Dr2 vs WW	Solyc04g014510.2	280.439	0.00257464
Dr2 vs WW	Solyc04g014600.2	0.0509979	0.0510182
Dr2 vs WW	Solyc04g015030.2	80.6752	0.00221741
Dr2 vs WW	Solyc04g016470.2	0.0131092	0.0414028
Dr2 vs WW	Solyc04g017720.2	401.745	6.70007e-05
Dr2 vs WW	Solyc04g050440.2	16.5928	0.0971282
Dr2 vs WW	Solyc04g050730.2	2902.22	1.12182e-05
Dr2 vs WW	Solyc04g055250.2	221.743	0.0834408
Dr2 vs WW	Solyc04g064610.2	Inf	0.0490181
Dr2 vs WW	Solyc04g071660.2	32.2469	0.0504168
Dr2 vs WW	Solyc04g071780.2	0.0248961	0.0278386
Dr2 vs WW	Solyc04g074640.2	258.63	0.00267986
Dr2 vs WW	Solyc04g074700.2	24.368	0.090171
Dr2 vs WW	Solyc04g076190.1	354.788	0.0162103
Dr2 vs WW	Solyc04g076310.2	92.1753	0.085924
Dr2 vs WW	Solyc04g077470.2	23.3399	0.0378304
Dr2 vs WW	Solyc04g077650.2	0.0227785	0.0120077
Dr2 vs WW	Solyc04g078460.2	29.3483	0.0490171
Dr2 vs WW	Solyc04g078470.2	199.568	0.0155049
Dr2 vs WW	Solyc04g078590.2	160.437	0.0356499
Dr2 vs WW	Solyc04g078750.2	20.775	0.0472525
Dr2 vs WW	Solyc04g079560.2	88.697	0.0976969
Dr2 vs WW	Solyc04g079660.2	0.00507536	0.0724619
Dr2 vs WW	Solyc04g080820.2	32.559	0.0255865
Dr2 vs WW	Solyc04g081300.2	29.6035	0.0218178
Dr2 vs WW	Solyc04g081870.2	39.5658	0.0161423
Dr2 vs WW	Solyc04g082140.2	23.2612	0.0373436
Dr2 vs WW	Solyc04g082430.2	Inf	0.0889113
Dr2 vs WW	Solyc04g082840.2	48.8206	0.092489
Dr2 vs WW	Solyc04g082970.2	Inf	0.0254941
Dr2 vs WW	Solyc05g005080.2	21.4376	0.0885712
Dr2 vs WW	Solyc05g005170.2	36.2259	0.0243605
Dr2 vs WW	Solyc05g005560.2	32.2523	0.0312732
Dr2 vs WW	Solyc05g005760.2	539.356	8.17984e-05
Dr2 vs WW	Solyc05g005870.2	72.175	0.00359314
Dr2 vs WW	Solyc05g005980.2	53.6965	0.0188067
Dr2 vs WW	Solyc05g006550.2	28.37	0.0960924
Dr2 vs WW	Solyc05g006650.2	33.6322	0.0173035
Dr2 vs WW	Solyc05g007180.2	61.0444	0.0174063
Dr2 vs WW	Solyc05g007830.2	1341.54	2.22421e-05
Dr2 vs WW	Solyc05g008950.2	36.3826	0.0162615
Dr2 vs WW	Solyc05g009100.2	241.308	0.065282
Dr2 vs WW	Solyc05g009270.2	1162.19	2.63928e-05
Dr2 vs WW	Solyc05g009470.2	23.8963	0.0748415
Dr2 vs WW	Solyc05g009820.2	27.7271	0.029571
Dr2 vs WW	Solyc05g009990.2	64.0771	0.0244373
Dr2 vs WW	Solyc05g010320.2	21.3771	0.043992
Dr2 vs WW	Solyc05g012790.2	82.6969	0.00227467
Dr2 vs WW	Solyc05g013690.2	680.88	0.000476737
Dr2 vs WW	Solyc05g013850.2	29.5842	0.0218178
Dr2 vs WW	Solyc05g013870.2	42.5224	0.01683
Dr2 vs WW	Solyc05g014000.2	1092.19	2.5777e-05
Dr2 vs WW	Solyc05g018880.1	241.308	0.065282
Dr2 vs WW	Solyc05g026240.1	26.9743	0.051972
Dr2 vs WW	Solyc05g045670.2	55.8704	0.0835896
Dr2 vs WW	Solyc05g047590.2	34.2397	0.0329922
Dr2 vs WW	Solyc05g049980.2	40.2615	0.0318917
Dr2 vs WW	Solyc05g050240.2	109.567	0.0459351
Dr2 vs WW	Solyc05g051580.2	20.58	0.055993
Dr2 vs WW	Solyc05g053400.1	18.6804	0.0615631
Dr2 vs WW	Solyc05g053550.2	18.753	0.0646522
Dr2 vs WW	Solyc05g054090.2	Inf	0.0409082
Dr2 vs WW	Solyc05g054210.2	16.9225	0.067666
Dr2 vs WW	Solyc05g054320.2	28.8591	0.0904285
Dr2 vs WW	Solyc05g054610.1	Inf	0.00363229
Dr2 vs WW	Solyc05g054740.2	15.2212	0.0889113
Dr2 vs WW	Solyc05g055680.2	Inf	0.0663875
Dr2 vs WW	Solyc05g055990.2	64.6594	0.0312732
Dr2 vs WW	Solyc05g056120.2	19.3002	0.0548754
Dr2 vs WW	Solyc06g006110.2	80.4795	0.00221741
Dr2 vs WW	Solyc06g007130.2	Inf	0.00735688
Dr2 vs WW	Solyc06g007170.2	Inf	0.00425869
Dr2 vs WW	Solyc06g008510.2	Inf	0.0114349
Dr2 vs WW	Solyc06g009190.2	152.176	0.0121159
Dr2 vs WW	Solyc06g011370.2	0.0355126	0.0245846
Dr2 vs WW	Solyc06g011400.2	0.0326622	0.0309665
Dr2 vs WW	Solyc06g035530.2	Inf	0.0904285
Dr2 vs WW	Solyc06g035580.2	Inf	8.18005e-06
Dr2 vs WW	Solyc06g043150.2	226.96	0.0781714
Dr2 vs WW	Solyc06g048640.1	0	0.0035564
Dr2 vs WW	Solyc06g048950.2	25.9463	0.0333582
Dr2 vs WW	Solyc06g049050.2	155.709	0.00572358
Dr2 vs WW	Solyc06g050900.2	86.3782	0.0045798
Dr2 vs WW	Solyc06g051300.2	Inf	0.0735405
Dr2 vs WW	Solyc06g051320.2	Inf	0.00363229
Dr2 vs WW	Solyc06g051960.2	33.6041	0.0184316
Dr2 vs WW	Solyc06g052010.1	Inf	0.016833
Dr2 vs WW	Solyc06g053760.2	Inf	0.0735405
Dr2 vs WW	Solyc06g061200.1	37.7335	0.0476532
Dr2 vs WW	Solyc06g061280.2	0.0324385	0.0202464
Dr2 vs WW	Solyc06g062370.2	Inf	0.00425869
Dr2 vs WW	Solyc06g062580.2	35.0842	0.0162103
Dr2 vs WW	Solyc06g064550.2	63.3578	0.0137467
Dr2 vs WW	Solyc06g064820.2	Inf	0.0600606
Dr2 vs WW	Solyc06g065380.2	118.935	0.00105601
Dr2 vs WW	Solyc06g065670.2	57.3378	0.00454955
Dr2 vs WW	Solyc06g065680.2	135.654	0.0668841
Dr2 vs WW	Solyc06g065970.1	8580.13	7.1258e-05
Dr2 vs WW	Solyc06g066700.1	16.0494	0.0957258
Dr2 vs WW	Solyc06g068910.2	80.8708	0.0642065
Dr2 vs WW	Solyc06g069730.2	5638.46	0.00449995
Dr2 vs WW	Solyc06g069790.2	182.612	0.00441302
Dr2 vs WW	Solyc06g069880.1	27.0874	0.0387338
Dr2 vs WW	Solyc06g071030.2	33.7397	0.0614668
Dr2 vs WW	Solyc06g072350.2	54.0338	0.0206253
Dr2 vs WW	Solyc06g072810.2	Inf	0.0309665
Dr2 vs WW	Solyc06g072830.2	55.1561	0.0597179
Dr2 vs WW	Solyc06g074000.1	29.8819	0.0455946
Dr2 vs WW	Solyc06g074790.1	96.5232	0.00207022
Dr2 vs WW	Solyc06g075010.2	19.5655	0.0812488
Dr2 vs WW	Solyc06g075090.2	45.2515	0.0285671
Dr2 vs WW	Solyc06g075220.1	38.0638	0.0763541
Dr2 vs WW	Solyc06g076220.2	44.5116	0.0204629
Dr2 vs WW	Solyc06g076540.1	0.00494703	0.00133947
Dr2 vs WW	Solyc06g076860.2	Inf	0.0985133
Dr2 vs WW	Solyc06g083070.2	44.56	0.0169663
Dr2 vs WW	Solyc06g083490.2	189.133	0.0188067
Dr2 vs WW	Solyc06g083560.2	Inf	0.0752968
Dr2 vs WW	Solyc06g083580.2	180.748	0.000414104
Dr2 vs WW	Solyc06g083650.2	345.658	0.0174063
Dr2 vs WW	Solyc06g084090.2	62.0879	0.0913428
Dr2 vs WW	Solyc06g084140.2	16.4486	0.072866
Dr2 vs WW	Solyc07g005020.2	23.665	0.0397038
Dr2 vs WW	Solyc07g005370.2	42.8444	0.0309287
Dr2 vs WW	Solyc07g006710.1	367.832	0.0135051
Dr2 vs WW	Solyc07g007250.2	21.7474	0.0417507
Dr2 vs WW	Solyc07g007260.2	Inf	9.33428e-06
Dr2 vs WW	Solyc07g008210.2	28.2396	0.065282
Dr2 vs WW	Solyc07g018240.1	Inf	9.33428e-06
Dr2 vs WW	Solyc07g020800.2	32.0072	0.0976107
Dr2 vs WW	Solyc07g041720.1	814.007	0.00431187
Dr2 vs WW	Solyc07g041910.2	71.8071	0.00431187
Dr2 vs WW	Solyc07g041920.2	62.3151	0.0116572
Dr2 vs WW	Solyc07g041970.2	30.7831	0.0822899
Dr2 vs WW	Solyc07g042390.1	137.611	0.0646522
Dr2 vs WW	Solyc07g043480.1	33.044	0.0174063
Dr2 vs WW	Solyc07g043490.1	16.9812	0.0698169
Dr2 vs WW	Solyc07g045080.2	326.744	0.00113711
Dr2 vs WW	Solyc07g045440.1	294.601	0.000126517
Dr2 vs WW	Solyc07g047710.2	76.9577	0.0245846
Dr2 vs WW	Solyc07g048090.1	24.5726	0.0507377
Dr2 vs WW	Solyc07g049300.2	Inf	0.00195256
Dr2 vs WW	Solyc07g049370.2	251.743	0.00431187
Dr2 vs WW	Solyc07g052180.1	Inf	2.53233e-05
Dr2 vs WW	Solyc07g052210.2	68.5725	0.0254941
Dr2 vs WW	Solyc07g052240.2	241.308	0.065282
Dr2 vs WW	Solyc07g052980.2	27.9886	0.0245846
Dr2 vs WW	Solyc07g053350.2	30.87	0.0812906
Dr2 vs WW	Solyc07g053540.1	787.838	0.000194712
Dr2 vs WW	Solyc07g053640.1	53.3976	0.0128051
Dr2 vs WW	Solyc07g054170.2	102.61	0.0597179
Dr2 vs WW	Solyc07g054310.1	Inf	0.00127869
Dr2 vs WW	Solyc07g055740.1	310.874	0.000108703
Dr2 vs WW	Solyc07g055950.2	1014.8	2.55134e-05
Dr2 vs WW	Solyc07g056270.2	22.3917	0.0417507
Dr2 vs WW	Solyc07g056510.2	0.0093671	0.0116572
Dr2 vs WW	Solyc07g056650.2	56.5226	0.080404
Dr2 vs WW	Solyc07g061750.2	Inf	0.0229667
Dr2 vs WW	Solyc07g062550.2	109.893	0.00227467
Dr2 vs WW	Solyc07g063880.2	0.038753	0.0285671
Dr2 vs WW	Solyc07g063970.2	53.153	0.0483916
Dr2 vs WW	Solyc07g064240.2	29.847	0.0724619
Dr2 vs WW	Solyc07g065210.2	Inf	0.00269376
Dr2 vs WW	Solyc07g065530.1	93.9145	0.0188067
Dr2 vs WW	Solyc08g005630.2	34.8701	0.0547629
Dr2 vs WW	Solyc08g005680.2	Inf	0.0418923
Dr2 vs WW	Solyc08g006790.2	Inf	0.00217409
Dr2 vs WW	Solyc08g007130.2	35.1807	0.0166293
Dr2 vs WW	Solyc08g008480.2	112.176	0.0417507
Dr2 vs WW	Solyc08g014430.2	Inf	0.0200824
Dr2 vs WW	Solyc08g042100.2	176.742	0.0245846
Dr2 vs WW	Solyc08g062340.2	0.0237685	0.0597179
Dr2 vs WW	Solyc08g066360.2	25.1342	0.0297866
Dr2 vs WW	Solyc08g066610.2	23.6184	0.0668841
Dr2 vs WW	Solyc08g067030.2	297.034	0.00113711
Dr2 vs WW	Solyc08g067320.1	Inf	8.18005e-06
Dr2 vs WW	Solyc08g067330.1	Inf	8.18005e-06
Dr2 vs WW	Solyc08g067630.2	0.0426428	0.0754104
Dr2 vs WW	Solyc08g067940.2	Inf	4.15027e-05
Dr2 vs WW	Solyc08g068490.2	84.7839	0.00763755
Dr2 vs WW	Solyc08g074620.1	351.527	0.000829397
Dr2 vs WW	Solyc08g074630.1	49.1747	0.0101703
Dr2 vs WW	Solyc08g075120.2	14.5344	0.0936895
Dr2 vs WW	Solyc08g075210.1	47.8268	0.0104339
Dr2 vs WW	Solyc08g075240.2	Inf	0.00113711
Dr2 vs WW	Solyc08g076820.2	1173.93	2.61075e-05
Dr2 vs WW	Solyc08g076890.2	28.6265	0.0254941
Dr2 vs WW	Solyc08g076900.2	253.047	0.0566138
Dr2 vs WW	Solyc08g078520.2	Inf	0.0593257
Dr2 vs WW	Solyc08g078900.1	980.233	2.34604e-05
Dr2 vs WW	Solyc08g078940.1	Inf	0.0135051
Dr2 vs WW	Solyc08g079090.2	18.7039	0.0613006
Dr2 vs WW	Solyc08g079740.2	186.525	0.0197824
Dr2 vs WW	Solyc08g080590.2	96.958	0.0724386
Dr2 vs WW	Solyc08g080780.2	32.1833	0.0187335
Dr2 vs WW	Solyc08g081220.1	37.0491	0.0154117
Dr2 vs WW	Solyc08g081620.2	21.8844	0.0905944
Dr2 vs WW	Solyc08g082250.2	48.3934	0.0254941
Dr2 vs WW	Solyc08g083240.2	254.352	0.055791
Dr2 vs WW	Solyc08g083280.2	33.2303	0.0333582
Dr2 vs WW	Solyc09g006010.2	Inf	0.00113711
Dr2 vs WW	Solyc09g007270.2	0.0149955	0.0189379
Dr2 vs WW	Solyc09g007360.2	Inf	0.00221741
Dr2 vs WW	Solyc09g007910.2	29.8197	0.0312732
Dr2 vs WW	Solyc09g008270.2	20.7027	0.0451187
Dr2 vs WW	Solyc09g008860.2	Inf	0.00432604
Dr2 vs WW	Solyc09g008970.1	0.0477975	0.0501845
Dr2 vs WW	Solyc09g008990.2	Inf	0.0985133
Dr2 vs WW	Solyc09g009010.2	Inf	2.53233e-05
Dr2 vs WW	Solyc09g010210.2	18.8238	0.0646522
Dr2 vs WW	Solyc09g010220.2	136.306	0.0662331
Dr2 vs WW	Solyc09g010840.1	31.1675	0.0510182
Dr2 vs WW	Solyc09g011720.2	113.697	0.00111583
Dr2 vs WW	Solyc09g014350.2	1519.59	2.22421e-05
Dr2 vs WW	Solyc09g014970.2	Inf	0.0520725
Dr2 vs WW	Solyc09g015170.2	49.3051	0.0166642
Dr2 vs WW	Solyc09g059170.1	42.0659	0.0441907
Dr2 vs WW	Solyc09g062970.1	1053.93	2.27207e-05
Dr2 vs WW	Solyc09g066100.2	15.7568	0.0844721
Dr2 vs WW	Solyc09g072750.2	Inf	6.89511e-05
Dr2 vs WW	Solyc09g074300.1	163.046	0.033111
Dr2 vs WW	Solyc09g074500.1	0.00460907	0.0522114
Dr2 vs WW	Solyc09g075360.2	22.783	0.0673859
Dr2 vs WW	Solyc09g075550.2	125.654	0.0257862
Dr2 vs WW	Solyc09g075590.1	331.31	0.00113711
Dr2 vs WW	Solyc09g082760.2	85.11	0.00202026
Dr2 vs WW	Solyc09g083380.2	61.8982	0.00414813
Dr2 vs WW	Solyc09g084450.2	673.054	0.000509021
Dr2 vs WW	Solyc09g084490.2	Inf	0.0428894
Dr2 vs WW	Solyc09g091430.2	133.542	0.00113711
Dr2 vs WW	Solyc09g092130.2	60.4524	0.00418214
Dr2 vs WW	Solyc09g092510.2	Inf	0.0254941
Dr2 vs WW	Solyc09g092580.2	25.5382	0.0985881
Dr2 vs WW	Solyc09g092690.2	0.0102909	0.00861803
Dr2 vs WW	Solyc09g092740.2	92.6101	0.0373425
Dr2 vs WW	Solyc09g097760.2	0.000884317	2.5777e-05
Dr2 vs WW	Solyc09g097890.2	54.9139	0.0252479
Dr2 vs WW	Solyc09g098290.2	67.206	0.00344063
Dr2 vs WW	Solyc09g098510.2	30.7769	0.0254941
Dr2 vs WW	Solyc10g005400.2	Inf	8.18005e-06
Dr2 vs WW	Solyc10g005960.1	31.8977	0.0292408
Dr2 vs WW	Solyc10g006870.1	58.5661	0.0201436
Dr2 vs WW	Solyc10g006900.2	105.654	0.0246572
Dr2 vs WW	Solyc10g007070.2	0.0676011	0.0937121
Dr2 vs WW	Solyc10g007290.2	25.4759	0.0432635
Dr2 vs WW	Solyc10g008320.1	26.8581	0.065282
Dr2 vs WW	Solyc10g008410.1	41.218	0.0297866
Dr2 vs WW	Solyc10g008720.2	42.6605	0.021268
Dr2 vs WW	Solyc10g008910.1	279.657	0.000149559
Dr2 vs WW	Solyc10g009150.2	Inf	0.0285671
Dr2 vs WW	Solyc10g011820.2	30.1825	0.0212117
Dr2 vs WW	Solyc10g049580.1	21.7123	0.0454415
Dr2 vs WW	Solyc10g054840.1	19.5998	0.0781975
Dr2 vs WW	Solyc10g074540.1	51.3595	0.0548754
Dr2 vs WW	Solyc10g078340.1	30.0874	0.0275646
Dr2 vs WW	Solyc10g078530.1	31.7686	0.0188122
Dr2 vs WW	Solyc10g078580.1	31.3348	0.0255865
Dr2 vs WW	Solyc10g079350.1	332.614	0.0202464
Dr2 vs WW	Solyc10g080390.1	19.3877	0.0673859
Dr2 vs WW	Solyc10g080690.1	61.3053	0.0600606
Dr2 vs WW	Solyc10g083670.1	26.3727	0.0387338
Dr2 vs WW	Solyc10g084150.1	31.3048	0.0504451
Dr2 vs WW	Solyc10g084380.1	442.833	0.000218777
Dr2 vs WW	Solyc10g086240.1	17.772	0.0692639
Dr2 vs WW	Solyc10g086660.1	31.3773	0.0195848
Dr2 vs WW	Solyc11g006250.1	5739.22	2.55134e-05
Dr2 vs WW	Solyc11g007250.1	Inf	0.0812488
Dr2 vs WW	Solyc11g008810.1	49.3796	0.0889113
Dr2 vs WW	Solyc11g010200.1	26.8999	0.0255865
Dr2 vs WW	Solyc11g019910.1	22.7203	0.0438736
Dr2 vs WW	Solyc11g020330.1	0.0195281	0.0245846
Dr2 vs WW	Solyc11g021060.1	121.398	0.0281893
Dr2 vs WW	Solyc11g022590.1	2173.73	0.000301923
Dr2 vs WW	Solyc11g031960.1	97.5015	0.0298916
Dr2 vs WW	Solyc11g040120.1	31.5371	0.0228008
Dr2 vs WW	Solyc11g066670.1	16.4258	0.0756778
Dr2 vs WW	Solyc11g066820.1	16.7041	0.0904285
Dr2 vs WW	Solyc11g066950.1	Inf	0.00314762
Dr2 vs WW	Solyc11g071640.1	21.2413	0.0662855
Dr2 vs WW	Solyc11g071730.1	76.6316	0.0769525
Dr2 vs WW	Solyc11g072840.1	165.003	0.0316018
Dr2 vs WW	Solyc11g072860.1	1336.98	2.43811e-05
Dr2 vs WW	Solyc11g073260.1	88.9579	0.0233294
Dr2 vs WW	Solyc12g005300.1	40.0797	0.0642065
Dr2 vs WW	Solyc12g009270.1	212.612	0.0938576
Dr2 vs WW	Solyc12g009580.1	118.138	0.00233685
Dr2 vs WW	Solyc12g009650.1	817.114	0.0242396
Dr2 vs WW	Solyc12g010980.1	178.372	0.00197846
Dr2 vs WW	Solyc12g011010.1	466.964	4.87597e-05
Dr2 vs WW	Solyc12g013710.1	92.5206	0.033111
Dr2 vs WW	Solyc12g015690.1	96.0885	0.074727
Dr2 vs WW	Solyc12g019320.1	49.6747	0.0245846
Dr2 vs WW	Solyc12g019550.1	79.5551	0.0392914
Dr2 vs WW	Solyc12g040790.1	54.9067	0.0412233
Dr2 vs WW	Solyc12g042760.1	Inf	0.0673859
Dr2 vs WW	Solyc12g044200.1	71.7402	0.0121159
Dr2 vs WW	Solyc12g044270.1	141.741	0.0166642
Dr2 vs WW	Solyc12g044330.1	50.9982	0.0094269
Dr2 vs WW	Solyc12g044820.1	31.7869	0.0188122
Dr2 vs WW	Solyc12g055970.1	50.396	0.00788322
Dr2 vs WW	Solyc12g056600.2	68.088	0.065282
Dr2 vs WW	Solyc12g057080.1	77.7604	0.00344905
Dr2 vs WW	Solyc12g070080.1	0.050403	0.0662855
Dr2 vs WW	Solyc12g087940.1	Inf	0.00141139
Dr2 vs WW	Solyc12g094440.1	623.488	0.000815289
Dr2 vs WW	Solyc12g094610.1	0.00616723	0.0173035
Dr2 vs WW	Solyc12g094700.1	55.4356	0.0122524
Dr2 vs WW	Solyc12g096530.1	Inf	0.0849389
Dr2 vs WW	Solyc12g096770.1	23.4786	0.0373178
Dr2 vs WW	Solyc12g096780.1	139.567	0.0174063
Dr2 vs WW	Solyc12g099260.1	70.1613	0.00314762
Dr2 vs RW	Solyc00g049520.2	45.5802	0.0783547
Dr2 vs RW	Solyc01g005590.2	89.7929	0.00123338
Dr2 vs RW	Solyc01g006290.2	64.9517	0.00855203
Dr2 vs RW	Solyc01g006400.2	233.553	6.16793e-05
Dr2 vs RW	Solyc01g006430.2	23.3873	0.0769413
Dr2 vs RW	Solyc01g006690.2	30.0438	0.0104763
Dr2 vs RW	Solyc01g007810.1	138.792	0.0241178
Dr2 vs RW	Solyc01g017600.2	35.7804	0.00630335
Dr2 vs RW	Solyc01g018020.1	0	0.0566059
Dr2 vs RW	Solyc01g057000.2	0.0183446	0.00902847
Dr2 vs RW	Solyc01g058720.2	23.4908	0.0182541
Dr2 vs RW	Solyc01g066680.2	37.0762	0.00567095
Dr2 vs RW	Solyc01g067510.2	116.685	0.0129315
Dr2 vs RW	Solyc01g073640.2	289.48	9.12065e-05
Dr2 vs RW	Solyc01g074000.2	125.801	0.00909954
Dr2 vs RW	Solyc01g079110.2	393.813	0.00263763
Dr2 vs RW	Solyc01g079300.2	0.032635	0.0528883
Dr2 vs RW	Solyc01g079500.2	21.0148	0.0997337
Dr2 vs RW	Solyc01g086820.2	138.792	0.0241178
Dr2 vs RW	Solyc01g086920.2	275.76	3.39237e-05
Dr2 vs RW	Solyc01g087690.1	15.1708	0.0514666
Dr2 vs RW	Solyc01g087710.2	46.7404	0.0038824
Dr2 vs RW	Solyc01g087780.2	11.9213	0.0898629
Dr2 vs RW	Solyc01g087970.2	26.71	0.0680673
Dr2 vs RW	Solyc01g090180.2	Inf	0.0727663
Dr2 vs RW	Solyc01g090970.2	Inf	1.9241e-06
Dr2 vs RW	Solyc01g091160.2	0.0738964	0.0852695
Dr2 vs RW	Solyc01g091320.2	251.488	0.000138074
Dr2 vs RW	Solyc01g091530.2	21.4821	0.0223665
Dr2 vs RW	Solyc01g094460.2	18.8398	0.0294816
Dr2 vs RW	Solyc01g095070.2	12.2512	0.0941225
Dr2 vs RW	Solyc01g095140.2	0.0035517	6.23252e-05
Dr2 vs RW	Solyc01g095930.2	0.0662502	0.0533108
Dr2 vs RW	Solyc01g096220.2	34.8688	0.0405965
Dr2 vs RW	Solyc01g096360.2	37.9656	0.00545877
Dr2 vs RW	Solyc01g096370.2	17.2065	0.0709791
Dr2 vs RW	Solyc01g096450.2	40.9417	0.0101736
Dr2 vs RW	Solyc01g097270.2	41.7254	0.00427947
Dr2 vs RW	Solyc01g097340.2	20.691	0.0956126
Dr2 vs RW	Solyc01g098500.2	22.2472	0.0621417
Dr2 vs RW	Solyc01g098740.2	44.5028	0.0183628
Dr2 vs RW	Solyc01g099410.2	14.5268	0.0554974
Dr2 vs RW	Solyc01g099630.2	96.554	0.00208708
Dr2 vs RW	Solyc01g100460.2	0.0615332	0.0855692
Dr2 vs RW	Solyc01g102330.2	39.5028	0.0497598
Dr2 vs RW	Solyc01g103920.2	0.0409906	0.0274093
Dr2 vs RW	Solyc01g104740.2	0.0528466	0.0554188
Dr2 vs RW	Solyc01g104950.2	32.8488	0.0162706
Dr2 vs RW	Solyc01g105920.2	240.663	0.0252437
Dr2 vs RW	Solyc01g107650.2	97.8671	0.00174378
Dr2 vs RW	Solyc01g109500.2	68.7121	0.0488744
Dr2 vs RW	Solyc01g109550.2	17.819	0.0736979
Dr2 vs RW	Solyc01g109690.1	601.658	0.000188385
Dr2 vs RW	Solyc01g109700.2	15.7311	0.0521295
Dr2 vs RW	Solyc01g109920.2	0.00689117	0.000175745
Dr2 vs RW	Solyc01g110160.2	11.4457	0.0978576
Dr2 vs RW	Solyc01g110340.2	78.2839	0.0288028
Dr2 vs RW	Solyc01g110580.2	354.158	0.00461343
Dr2 vs RW	Solyc01g110600.2	103.923	0.0220412
Dr2 vs RW	Solyc01g112260.2	23.6447	0.0443138
Dr2 vs RW	Solyc02g024070.2	17.5809	0.0941225
Dr2 vs RW	Solyc02g037550.2	115.819	0.000287311
Dr2 vs RW	Solyc02g061760.2	25.8198	0.01826
Dr2 vs RW	Solyc02g062390.2	0.0013674	2.60258e-05
Dr2 vs RW	Solyc02g063000.2	21.935	0.0356085
Dr2 vs RW	Solyc02g063030.2	131.432	0.000287311
Dr2 vs RW	Solyc02g065170.2	37.0442	0.0394145
Dr2 vs RW	Solyc02g065780.1	21.8134	0.0727663
Dr2 vs RW	Solyc02g067660.2	72.1306	0.0407727
Dr2 vs RW	Solyc02g070780.2	17.7763	0.0512057
Dr2 vs RW	Solyc02g070990.1	934.028	0.0449878
Dr2 vs RW	Solyc02g076680.2	26.2846	0.0245424
Dr2 vs RW	Solyc02g076910.2	0	0.0339196
Dr2 vs RW	Solyc02g077050.2	39.4594	0.0175886
Dr2 vs RW	Solyc02g077090.2	23.9075	0.0274093
Dr2 vs RW	Solyc02g077980.1	0.0446079	0.0293536
Dr2 vs RW	Solyc02g078760.1	93.6672	0.0940591
Dr2 vs RW	Solyc02g079220.2	17.5863	0.0655829
Dr2 vs RW	Solyc02g079290.2	0.0734956	0.0978576
Dr2 vs RW	Solyc02g079710.2	0.0712796	0.0696244
Dr2 vs RW	Solyc02g079930.2	0.0340803	0.0181694
Dr2 vs RW	Solyc02g080210.2	1777.63	2.18681e-06
Dr2 vs RW	Solyc02g080220.2	235.194	0.0274093
Dr2 vs RW	Solyc02g080230.2	492.266	0.00062623
Dr2 vs RW	Solyc02g081150.1	21.9544	0.0295527
Dr2 vs RW	Solyc02g084390.2	23.2031	0.0288356
Dr2 vs RW	Solyc02g084410.2	16.0528	0.0458595
Dr2 vs RW	Solyc02g084980.2	0.0560106	0.0396524
Dr2 vs RW	Solyc02g085490.1	85.6907	0.0463589
Dr2 vs RW	Solyc02g085590.2	0.0199913	0.0451467
Dr2 vs RW	Solyc02g086530.2	0.0391345	0.0164383
Dr2 vs RW	Solyc02g086650.2	23.128	0.0581528
Dr2 vs RW	Solyc02g087890.2	0.0172925	0.0274093
Dr2 vs RW	Solyc02g088100.2	31.8525	0.00903943
Dr2 vs RW	Solyc02g089250.2	28.63	0.0458595
Dr2 vs RW	Solyc02g089350.2	670.028	9.47882e-06
Dr2 vs RW	Solyc02g090350.2	25.221	0.0565525
Dr2 vs RW	Solyc02g091920.2	54.0895	0.0466381
Dr2 vs RW	Solyc02g092340.2	0.0374631	0.0350956
Dr2 vs RW	Solyc02g092350.2	0.0638007	0.0640906
Dr2 vs RW	Solyc02g093180.2	0.00103036	0.0223665
Dr2 vs RW	Solyc02g093300.2	42.5605	0.0497598
Dr2 vs RW	Solyc02g093600.2	0.0176602	0.0107394
Dr2 vs RW	Solyc02g093890.1	0.0575346	0.0577323
Dr2 vs RW	Solyc02g094160.1	17.6786	0.0930701
Dr2 vs RW	Solyc03g005790.2	892.915	1.9939e-05
Dr2 vs RW	Solyc03g006880.2	15.1614	0.0551002
Dr2 vs RW	Solyc03g006980.2	19.8107	0.0365465
Dr2 vs RW	Solyc03g007050.2	Inf	0.00807467
Dr2 vs RW	Solyc03g019790.2	83.4117	0.00101854
Dr2 vs RW	Solyc03g020040.2	Inf	0.0907933
Dr2 vs RW	Solyc03g025810.2	0.0105978	0.00561785
Dr2 vs RW	Solyc03g034020.2	20.3246	0.0855754
Dr2 vs RW	Solyc03g043770.2	60.1658	0.0451355
Dr2 vs RW	Solyc03g062720.2	88.8146	0.0028394
Dr2 vs RW	Solyc03g065200.2	57.8217	0.0201542
Dr2 vs RW	Solyc03g078640.1	15.1711	0.0554188
Dr2 vs RW	Solyc03g082420.2	0.0049198	0.0275154
Dr2 vs RW	Solyc03g083060.2	15.7567	0.0495298
Dr2 vs RW	Solyc03g083360.2	37.815	0.0072323
Dr2 vs RW	Solyc03g095770.2	16.4089	0.083111
Dr2 vs RW	Solyc03g095860.2	35.6209	0.0127253
Dr2 vs RW	Solyc03g095940.1	24.0663	0.098394
Dr2 vs RW	Solyc03g097610.2	67.3447	0.0072323
Dr2 vs RW	Solyc03g098090.1	0.00345304	0.00467063
Dr2 vs RW	Solyc03g098100.2	0.00648059	0.000175745
Dr2 vs RW	Solyc03g098240.2	0.0177423	0.0565525
Dr2 vs RW	Solyc03g111100.1	0.0486765	0.0565525
Dr2 vs RW	Solyc03g111120.2	29.922	0.0342825
Dr2 vs RW	Solyc03g111690.2	98.0995	0.0085145
Dr2 vs RW	Solyc03g111810.2	16.025	0.0514666
Dr2 vs RW	Solyc03g112460.2	47.4034	0.0680673
Dr2 vs RW	Solyc03g112580.2	23.4656	0.0175886
Dr2 vs RW	Solyc03g113210.2	30.2438	0.0326593
Dr2 vs RW	Solyc03g113250.2	77.1692	0.000837394
Dr2 vs RW	Solyc03g113280.2	14.8511	0.0940591
Dr2 vs RW	Solyc03g113930.1	0.00846166	0.000515091
Dr2 vs RW	Solyc03g114800.1	231.091	0.0288356
Dr2 vs RW	Solyc03g115050.2	224.254	0.0323919
Dr2 vs RW	Solyc03g115200.2	92.9835	0.0342825
Dr2 vs RW	Solyc03g115640.2	21.3257	0.025056
Dr2 vs RW	Solyc03g116160.1	16.0054	0.0493579
Dr2 vs RW	Solyc03g116280.2	23.2459	0.0978576
Dr2 vs RW	Solyc03g116530.2	0.00581874	0.000152995
Dr2 vs RW	Solyc03g116730.2	59.2446	0.0197744
Dr2 vs RW	Solyc03g117250.2	27.1872	0.0153157
Dr2 vs RW	Solyc03g117690.2	21.1781	0.0250669
Dr2 vs RW	Solyc03g117960.2	0.0376013	0.0134931
Dr2 vs RW	Solyc03g118060.2	0.0099396	0.000706592
Dr2 vs RW	Solyc03g118120.2	20.3563	0.0262274
Dr2 vs RW	Solyc03g118310.2	Inf	0.0769413
Dr2 vs RW	Solyc03g119080.2	13.1539	0.0910493
Dr2 vs RW	Solyc03g119860.2	19.687	0.0941225
Dr2 vs RW	Solyc03g121170.2	Inf	0.00633406
Dr2 vs RW	Solyc03g121180.2	34.6325	0.0512057
Dr2 vs RW	Solyc03g121420.2	37.5415	0.00888736
Dr2 vs RW	Solyc03g123390.2	203.743	0.0458595
Dr2 vs RW	Solyc03g123410.1	1187.25	0.000837502
Dr2 vs RW	Solyc03g123540.2	0.0490052	0.0855754
Dr2 vs RW	Solyc04g007630.1	0.0485387	0.0277281
Dr2 vs RW	Solyc04g007950.2	14.4671	0.0826053
Dr2 vs RW	Solyc04g008040.2	18.9613	0.0295527
Dr2 vs RW	Solyc04g008820.2	117.597	0.0451355
Dr2 vs RW	Solyc04g008850.1	69.7376	0.0923654
Dr2 vs RW	Solyc04g009130.2	41.7818	0.0399209
Dr2 vs RW	Solyc04g011390.1	24.2361	0.0288028
Dr2 vs RW	Solyc04g014480.2	0.0364386	0.0471565
Dr2 vs RW	Solyc04g014510.2	331.596	0.000230324
Dr2 vs RW	Solyc04g014600.2	0.0359843	0.0116855
Dr2 vs RW	Solyc04g015030.2	43.6202	0.00567095
Dr2 vs RW	Solyc04g016470.2	0.00687138	0.00834094
Dr2 vs RW	Solyc04g017720.2	708.657	1.48317e-05
Dr2 vs RW	Solyc04g050440.2	15.272	0.0791551
Dr2 vs RW	Solyc04g050730.2	983.164	1.31866e-05
Dr2 vs RW	Solyc04g051280.2	0.0228991	0.0110523
Dr2 vs RW	Solyc04g058100.2	Inf	0.0978576
Dr2 vs RW	Solyc04g063350.2	0.0587664	0.0897128
Dr2 vs RW	Solyc04g071780.2	0.0211437	0.0150627
Dr2 vs RW	Solyc04g071960.2	14.5944	0.0563955
Dr2 vs RW	Solyc04g072850.2	21.9504	0.0855754
Dr2 vs RW	Solyc04g074640.2	196.523	0.00127833
Dr2 vs RW	Solyc04g074700.2	31.3881	0.0175886
Dr2 vs RW	Solyc04g077470.2	15.7397	0.067339
Dr2 vs RW	Solyc04g077640.2	0	0.0033496
Dr2 vs RW	Solyc04g077650.2	0.0477586	0.0252437
Dr2 vs RW	Solyc04g078110.1	23.9784	0.0316766
Dr2 vs RW	Solyc04g078450.2	0.0298761	0.0223665
Dr2 vs RW	Solyc04g078750.2	13.4006	0.0941225
Dr2 vs RW	Solyc04g079560.2	80.2211	0.0570201
Dr2 vs RW	Solyc04g079660.2	0	0.0143546
Dr2 vs RW	Solyc04g080820.2	30.977	0.0138423
Dr2 vs RW	Solyc04g081300.2	26.2482	0.0134931
Dr2 vs RW	Solyc04g081870.2	32.5573	0.0101795
Dr2 vs RW	Solyc04g082140.2	12.3555	0.0855754
Dr2 vs RW	Solyc04g082970.2	Inf	0.0978576
Dr2 vs RW	Solyc05g005080.2	20.2277	0.0736979
Dr2 vs RW	Solyc05g005540.2	15.2214	0.0978576
Dr2 vs RW	Solyc05g005560.2	24.0973	0.0273013
Dr2 vs RW	Solyc05g005760.2	324.759	0.000257725
Dr2 vs RW	Solyc05g005870.2	91.5249	0.000501104
Dr2 vs RW	Solyc05g005980.2	29.2852	0.0785539
Dr2 vs RW	Solyc05g006650.2	23.7553	0.0174193
Dr2 vs RW	Solyc05g007180.2	37.6036	0.0463589
Dr2 vs RW	Solyc05g007830.2	1206.05	4.98042e-06
Dr2 vs RW	Solyc05g008950.2	32.6468	0.00902847
Dr2 vs RW	Solyc05g009270.2	631.741	0.00015184
Dr2 vs RW	Solyc05g009470.2	19.5047	0.067339
Dr2 vs RW	Solyc05g009820.2	18.7139	0.0547284
Dr2 vs RW	Solyc05g012790.2	34.8232	0.0250524
Dr2 vs RW	Solyc05g013690.2	399.282	0.00239973
Dr2 vs RW	Solyc05g013850.2	19.9583	0.0299239
Dr2 vs RW	Solyc05g013870.2	27.2114	0.0359946
Dr2 vs RW	Solyc05g014000.2	731.106	9.47882e-06
Dr2 vs RW	Solyc05g014120.1	0.0563491	0.0546945
Dr2 vs RW	Solyc05g026490.2	15.7749	0.050476
Dr2 vs RW	Solyc05g047590.2	63.0373	0.00136805
Dr2 vs RW	Solyc05g047680.2	151.508	0.000513363
Dr2 vs RW	Solyc05g052750.2	0.0783773	0.0843711
Dr2 vs RW	Solyc05g053150.1	0	0.00567095
Dr2 vs RW	Solyc05g053400.1	17.1658	0.0431369
Dr2 vs RW	Solyc05g054090.2	Inf	0.045666
Dr2 vs RW	Solyc05g054210.2	14.8076	0.0543105
Dr2 vs RW	Solyc05g054610.1	Inf	0.0293536
Dr2 vs RW	Solyc05g054740.2	13.335	0.0727663
Dr2 vs RW	Solyc05g056120.2	15.5977	0.0543105
Dr2 vs RW	Solyc05g056520.2	12.8572	0.0898892
Dr2 vs RW	Solyc06g005560.2	52.5083	0.072912
Dr2 vs RW	Solyc06g006110.2	51.2093	0.00298495
Dr2 vs RW	Solyc06g007130.2	Inf	0.027034
Dr2 vs RW	Solyc06g007180.2	0.0087996	0.00481498
Dr2 vs RW	Solyc06g007440.2	15.4549	0.0485285
Dr2 vs RW	Solyc06g009190.2	120.787	0.0107952
Dr2 vs RW	Solyc06g035530.2	Inf	0.00324721
Dr2 vs RW	Solyc06g035580.2	Inf	0.0379402
Dr2 vs RW	Solyc06g036240.1	0.0138823	0.0186195
Dr2 vs RW	Solyc06g048640.1	0.00315798	0.0028394
Dr2 vs RW	Solyc06g049050.2	89.8043	0.00271174
Dr2 vs RW	Solyc06g050900.2	103.467	0.000616583
Dr2 vs RW	Solyc06g051860.1	0.0555291	0.0387151
Dr2 vs RW	Solyc06g051960.2	59.0533	0.00630335
Dr2 vs RW	Solyc06g053960.2	0.0370876	0.01826
Dr2 vs RW	Solyc06g060840.1	0.0241591	0.0169138
Dr2 vs RW	Solyc06g060910.1	0.0684603	0.0783547
Dr2 vs RW	Solyc06g061200.1	119.453	0.000244914
Dr2 vs RW	Solyc06g061280.2	0.0393755	0.0153157
Dr2 vs RW	Solyc06g062370.2	Inf	0.0408953
Dr2 vs RW	Solyc06g062430.2	0.0170075	0.0233288
Dr2 vs RW	Solyc06g064550.2	79.772	0.0104763
Dr2 vs RW	Solyc06g065050.1	0.0466161	0.0852695
Dr2 vs RW	Solyc06g065380.2	134.006	0.000175745
Dr2 vs RW	Solyc06g065670.2	35.5525	0.00926273
Dr2 vs RW	Solyc06g065970.1	2012.82	2.18681e-06
Dr2 vs RW	Solyc06g066680.2	0.0468104	0.023394
Dr2 vs RW	Solyc06g066700.1	21.9719	0.0533108
Dr2 vs RW	Solyc06g069000.2	86.6934	0.00909954
Dr2 vs RW	Solyc06g069730.2	1574.22	9.26516e-05
Dr2 vs RW	Solyc06g069880.1	22.152	0.0387151
Dr2 vs RW	Solyc06g071030.2	25.616	0.0791551
Dr2 vs RW	Solyc06g072130.2	0.017818	0.00427947
Dr2 vs RW	Solyc06g072350.2	58.0911	0.0158631
Dr2 vs RW	Solyc06g074000.1	30.7666	0.0188222
Dr2 vs RW	Solyc06g074710.1	0.0237672	0.00683142
Dr2 vs RW	Solyc06g074790.1	53.4531	0.00888736
Dr2 vs RW	Solyc06g075090.2	40.2858	0.0187774
Dr2 vs RW	Solyc06g075650.2	44.929	0.0562065
Dr2 vs RW	Solyc06g076540.1	0.0017287	9.21318e-05
Dr2 vs RW	Solyc06g083070.2	52.5896	0.0104721
Dr2 vs RW	Solyc06g083580.2	75.7933	0.00611561
Dr2 vs RW	Solyc06g083650.2	505.94	0.000545373
Dr2 vs RW	Solyc06g083660.2	13.3692	0.0824388
Dr2 vs RW	Solyc06g084140.2	46.3852	0.0109479
Dr2 vs RW	Solyc06g084170.2	0.0473332	0.0653762
Dr2 vs RW	Solyc07g005370.2	42.3156	0.0246469
Dr2 vs RW	Solyc07g006860.2	0.0375919	0.0354392
Dr2 vs RW	Solyc07g007020.2	19.5166	0.0981881
Dr2 vs RW	Solyc07g007260.2	Inf	2.25033e-05
Dr2 vs RW	Solyc07g007710.2	0.0429832	0.0562497
Dr2 vs RW	Solyc07g008210.2	30.4248	0.0240254
Dr2 vs RW	Solyc07g008240.2	Inf	0.0816078
Dr2 vs RW	Solyc07g009380.2	22.6028	0.0666261
Dr2 vs RW	Solyc07g018240.1	Inf	0.00080277
Dr2 vs RW	Solyc07g020800.2	31.0296	0.0524673
Dr2 vs RW	Solyc07g025140.2	17.5877	0.0898629
Dr2 vs RW	Solyc07g041720.1	1054.27	0.00817719
Dr2 vs RW	Solyc07g041910.2	154.061	0.00447373
Dr2 vs RW	Solyc07g041920.2	114.311	0.0115452
Dr2 vs RW	Solyc07g042400.2	50.4963	0.00630335
Dr2 vs RW	Solyc07g042520.2	53.8757	0.0104763
Dr2 vs RW	Solyc07g042990.1	56.0636	0.0566059
Dr2 vs RW	Solyc07g043480.1	31.1939	0.00902847
Dr2 vs RW	Solyc07g043490.1	13.0351	0.0728447
Dr2 vs RW	Solyc07g044910.1	160.442	0.00270179
Dr2 vs RW	Solyc07g045080.2	548.329	1.5976e-05
Dr2 vs RW	Solyc07g045440.1	270.941	3.97872e-05
Dr2 vs RW	Solyc07g047710.2	74.5235	0.0104089
Dr2 vs RW	Solyc07g049300.2	Inf	0.00508728
Dr2 vs RW	Solyc07g052620.1	0.0582333	0.0714615
Dr2 vs RW	Solyc07g052970.2	31.8149	0.0350956
Dr2 vs RW	Solyc07g052980.2	16.3857	0.0467669
Dr2 vs RW	Solyc07g053350.2	38.2873	0.0172613
Dr2 vs RW	Solyc07g053360.2	0.0700236	0.0898629
Dr2 vs RW	Solyc07g053540.1	749.338	5.41333e-05
Dr2 vs RW	Solyc07g053640.1	34.2919	0.0097435
Dr2 vs RW	Solyc07g055740.1	230.636	5.31021e-05
Dr2 vs RW	Solyc07g055950.2	76.5747	0.0680673
Dr2 vs RW	Solyc07g056510.2	0.0515539	0.0680797
Dr2 vs RW	Solyc07g061740.2	15.3293	0.0581377
Dr2 vs RW	Solyc07g062530.2	0.0227269	0.0458595
Dr2 vs RW	Solyc07g062550.2	89.565	0.00181983
Dr2 vs RW	Solyc07g062710.2	Inf	0.0205853
Dr2 vs RW	Solyc07g063410.2	0.0690659	0.0941225
Dr2 vs RW	Solyc07g063880.2	0.0257627	0.00545877
Dr2 vs RW	Solyc07g063970.2	49.9103	0.0261362
Dr2 vs RW	Solyc07g065410.1	0.0499762	0.0294816
Dr2 vs RW	Solyc07g066330.2	0.0414365	0.0498848
Dr2 vs RW	Solyc08g005800.2	15.8902	0.0769413
Dr2 vs RW	Solyc08g005960.1	27.5346	0.0287821
Dr2 vs RW	Solyc08g006730.1	0.0258001	0.0730561
Dr2 vs RW	Solyc08g007130.2	29.575	0.0108788
Dr2 vs RW	Solyc08g014430.2	Inf	0.0162706
Dr2 vs RW	Solyc08g061560.2	16.9813	0.0394865
Dr2 vs RW	Solyc08g063090.2	42.1844	0.00641121
Dr2 vs RW	Solyc08g065420.2	39.9765	0.0107952
Dr2 vs RW	Solyc08g066610.2	18.2158	0.0843901
Dr2 vs RW	Solyc08g067030.2	321.188	0.000886619
Dr2 vs RW	Solyc08g067320.1	Inf	1.51545e-06
Dr2 vs RW	Solyc08g067330.1	Inf	1.34883e-06
Dr2 vs RW	Solyc08g067630.2	0.0108472	0.00401369
Dr2 vs RW	Solyc08g068490.2	39.142	0.0684215
Dr2 vs RW	Solyc08g074490.2	21.8118	0.0262274
Dr2 vs RW	Solyc08g075120.2	13.1481	0.0716139
Dr2 vs RW	Solyc08g075150.2	0.0409234	0.0193256
Dr2 vs RW	Solyc08g075210.1	30.9945	0.0201069
Dr2 vs RW	Solyc08g076820.2	854.628	2.47376e-05
Dr2 vs RW	Solyc08g076890.2	41.2045	0.010778
Dr2 vs RW	Solyc08g077370.2	0.043687	0.0223665
Dr2 vs RW	Solyc08g077900.2	0.0594117	0.0727663
Dr2 vs RW	Solyc08g078040.2	0.0805571	0.0827516
Dr2 vs RW	Solyc08g078900.1	235.877	0.00174378
Dr2 vs RW	Solyc08g079200.1	34.413	0.0431369
Dr2 vs RW	Solyc08g079550.1	17.3047	0.0941225
Dr2 vs RW	Solyc08g079740.2	118.28	0.0442615
Dr2 vs RW	Solyc08g079880.1	136.74	0.0252437
Dr2 vs RW	Solyc08g079890.1	42.0249	0.0114197
Dr2 vs RW	Solyc08g079900.1	47.1299	0.00734284
Dr2 vs RW	Solyc08g080620.1	26.222	0.0554188
Dr2 vs RW	Solyc08g080780.2	33.7107	0.00784937
Dr2 vs RW	Solyc08g081220.1	20.6951	0.0252437
Dr2 vs RW	Solyc08g081480.2	16.9475	0.0843901
Dr2 vs RW	Solyc08g081620.2	40.1612	0.00525622
Dr2 vs RW	Solyc08g082250.2	63.8675	0.023394
Dr2 vs RW	Solyc08g082660.2	159.303	0.0131508
Dr2 vs RW	Solyc08g083280.2	25.9807	0.0394145
Dr2 vs RW	Solyc09g007270.2	0.0322011	0.0565525
Dr2 vs RW	Solyc09g007360.2	Inf	0.0182541
Dr2 vs RW	Solyc09g007710.2	13.119	0.0717363
Dr2 vs RW	Solyc09g007830.2	18.4766	0.0463589
Dr2 vs RW	Solyc09g008320.2	31.4503	0.058765
Dr2 vs RW	Solyc09g008860.2	Inf	0.0154203
Dr2 vs RW	Solyc09g008970.1	0.0210979	0.00401369
Dr2 vs RW	Solyc09g009010.2	Inf	0.000616583
Dr2 vs RW	Solyc09g010220.2	192.12	0.00545877
Dr2 vs RW	Solyc09g010530.2	29.4144	0.0101736
Dr2 vs RW	Solyc09g011720.2	89.1092	0.00063702
Dr2 vs RW	Solyc09g014350.2	640.629	1.04168e-05
Dr2 vs RW	Solyc09g015010.2	0	0.0396524
Dr2 vs RW	Solyc09g063150.2	0.063558	0.0679912
Dr2 vs RW	Solyc09g066100.2	16.2338	0.0528249
Dr2 vs RW	Solyc09g072690.1	33.3647	0.072912
Dr2 vs RW	Solyc09g072750.2	Inf	9.21318e-05
Dr2 vs RW	Solyc09g074500.1	0.00966364	0.0356616
Dr2 vs RW	Solyc09g074570.1	22.5937	0.0194722
Dr2 vs RW	Solyc09g074630.2	72.7003	0.0112349
Dr2 vs RW	Solyc09g075590.1	207.845	0.00364336
Dr2 vs RW	Solyc09g075950.1	0.0619028	0.045619
Dr2 vs RW	Solyc09g082340.2	0.00743155	0.0941225
Dr2 vs RW	Solyc09g082760.2	69.6009	0.000983695
Dr2 vs RW	Solyc09g083380.2	23.9917	0.0480323
Dr2 vs RW	Solyc09g091430.2	78.5932	0.000745328
Dr2 vs RW	Solyc09g091550.2	48.7138	0.0287249
Dr2 vs RW	Solyc09g092130.2	61.4806	0.00150258
Dr2 vs RW	Solyc09g092690.2	0.00161823	0.000175745
Dr2 vs RW	Solyc09g092710.2	0.0391753	0.0257292
Dr2 vs RW	Solyc09g097760.2	0	2.18681e-06
Dr2 vs RW	Solyc09g097890.2	72.6092	0.00279909
Dr2 vs RW	Solyc09g098290.2	51.2451	0.00282793
Dr2 vs RW	Solyc09g098510.2	28.4388	0.0171253
Dr2 vs RW	Solyc10g005400.2	Inf	1.34883e-06
Dr2 vs RW	Solyc10g005960.1	21.8094	0.0277281
Dr2 vs RW	Solyc10g006870.1	36.9199	0.0497598
Dr2 vs RW	Solyc10g006900.2	56.3107	0.0138423
Dr2 vs RW	Solyc10g007290.2	20.8102	0.0442615
Dr2 vs RW	Solyc10g008200.2	32.134	0.0844151
Dr2 vs RW	Solyc10g008710.2	Inf	0.0655829
Dr2 vs RW	Solyc10g008720.2	50.9961	0.00405139
Dr2 vs RW	Solyc10g008910.1	153.97	0.000476825
Dr2 vs RW	Solyc10g009150.2	Inf	0.0104763
Dr2 vs RW	Solyc10g011820.2	15.7093	0.0751942
Dr2 vs RW	Solyc10g049580.1	13.9589	0.0968437
Dr2 vs RW	Solyc10g054840.1	20.583	0.0354392
Dr2 vs RW	Solyc10g074540.1	65.6354	0.00818649
Dr2 vs RW	Solyc10g076710.1	21.2834	0.0315173
Dr2 vs RW	Solyc10g078530.1	25.616	0.0146222
Dr2 vs RW	Solyc10g078580.1	52.15	0.0150627
Dr2 vs RW	Solyc10g078770.1	0.0150637	0.0586103
Dr2 vs RW	Solyc10g083670.1	21.0666	0.042039
Dr2 vs RW	Solyc10g084150.1	44.5486	0.00567095
Dr2 vs RW	Solyc10g084170.1	0.0461164	0.0223422
Dr2 vs RW	Solyc10g084230.1	20.2624	0.0864866
Dr2 vs RW	Solyc10g084380.1	187.334	0.00611561
Dr2 vs RW	Solyc10g084590.2	26.717	0.0923654
Dr2 vs RW	Solyc10g086240.1	23.4412	0.0175886
Dr2 vs RW	Solyc10g086660.1	28.8168	0.010778
Dr2 vs RW	Solyc10g086690.1	0.0274396	0.0921332
Dr2 vs RW	Solyc11g006250.1	531.92	0.000411416
Dr2 vs RW	Solyc11g006710.1	Inf	0.0727663
Dr2 vs RW	Solyc11g007250.1	Inf	0.0379402
Dr2 vs RW	Solyc11g008140.1	180.497	0.0680673
Dr2 vs RW	Solyc11g008260.1	0.0690814	0.0565525
Dr2 vs RW	Solyc11g010410.1	Inf	0.0816078
Dr2 vs RW	Solyc11g019910.1	21.1153	0.027516
Dr2 vs RW	Solyc11g020330.1	0.0103761	0.00567095
Dr2 vs RW	Solyc11g021060.1	54.1331	0.014432
Dr2 vs RW	Solyc11g022590.1	553.799	1.31866e-05
Dr2 vs RW	Solyc11g040120.1	16.2965	0.0437329
Dr2 vs RW	Solyc11g042630.1	14.3577	0.0772031
Dr2 vs RW	Solyc11g062440.1	13.1193	0.072243
Dr2 vs RW	Solyc11g066670.1	14.4364	0.0590202
Dr2 vs RW	Solyc11g066820.1	13.486	0.0858596
Dr2 vs RW	Solyc11g066950.1	Inf	0.000621853
Dr2 vs RW	Solyc11g071640.1	26.2976	0.0455894
Dr2 vs RW	Solyc11g071830.1	0.0226318	0.0497598
Dr2 vs RW	Solyc11g072860.1	685.07	9.21318e-05
Dr2 vs RW	Solyc12g005300.1	48.3564	0.0131508
Dr2 vs RW	Solyc12g006260.1	0.0562369	0.0394145
Dr2 vs RW	Solyc12g009270.1	252.97	0.0210094
Dr2 vs RW	Solyc12g009580.1	93.1789	0.00235028
Dr2 vs RW	Solyc12g009650.1	299.158	0.00401369
Dr2 vs RW	Solyc12g010980.1	165.798	0.00067607
Dr2 vs RW	Solyc12g011010.1	102.897	0.00881635
Dr2 vs RW	Solyc12g013710.1	54.9643	0.0226153
Dr2 vs RW	Solyc12g017250.1	0	0.004045
Dr2 vs RW	Solyc12g019550.1	74.2203	0.0362493
Dr2 vs RW	Solyc12g040790.1	150.931	0.0816078
Dr2 vs RW	Solyc12g042780.1	240.663	0.0252437
Dr2 vs RW	Solyc12g042830.1	0.0260813	0.0523421
Dr2 vs RW	Solyc12g044200.1	53.4807	0.0141622
Dr2 vs RW	Solyc12g044270.1	78.3979	0.0625696
Dr2 vs RW	Solyc12g044330.1	53.7846	0.00481371
Dr2 vs RW	Solyc12g044820.1	17.7763	0.0460398
Dr2 vs RW	Solyc12g055970.1	51.7749	0.00264335
Dr2 vs RW	Solyc12g057080.1	123.487	0.000221885
Dr2 vs RW	Solyc12g070080.1	0.02722	0.00926273
Dr2 vs RW	Solyc12g070090.1	0.0138122	0.00264335
Dr2 vs RW	Solyc12g088760.1	20.6525	0.0515839
Dr2 vs RW	Solyc12g094440.1	942.142	1.53289e-05
Dr2 vs RW	Solyc12g094700.1	33.9898	0.0308673
Dr2 vs RW	Solyc12g096770.1	13.9941	0.0978576
Dr2 vs RW	Solyc12g099260.1	30.2988	0.0263924
Dr1 vs Dr2	Solyc00g282510.1	25.6673	6.35955e-05
Dr1 vs Dr2	Solyc01g005300.2	0.134602	0.046733
Dr1 vs Dr2	Solyc01g006540.2	0.0708014	0.0169369
Dr1 vs Dr2	Solyc01g060130.2	6.90603	0.0549367
Dr1 vs Dr2	Solyc01g067330.2	32.4554	0.0264856
Dr1 vs Dr2	Solyc01g079610.2	17.136	0.000531752
Dr1 vs Dr2	Solyc01g091320.2	0.0163092	2.9142e-06
Dr1 vs Dr2	Solyc01g091910.2	10.2567	0.0250658
Dr1 vs Dr2	Solyc01g094460.2	0.0715927	0.00167196
Dr1 vs Dr2	Solyc01g094790.2	0.0940477	0.0133597
Dr1 vs Dr2	Solyc01g095140.2	156.191	1.72861e-09
Dr1 vs Dr2	Solyc01g095150.2	8.03989	0.0549367
Dr1 vs Dr2	Solyc01g097340.2	0.14103	0.0459831
Dr1 vs Dr2	Solyc01g099910.2	9.05422	0.033311
Dr1 vs Dr2	Solyc01g100380.2	8.28961	0.080513
Dr1 vs Dr2	Solyc01g100490.2	12.4917	0.00634666
Dr1 vs Dr2	Solyc01g106910.2	0.0559575	0.0734986
Dr1 vs Dr2	Solyc01g107780.2	0.0995298	0.0311126
Dr1 vs Dr2	Solyc01g109100.2	0.0454557	0.000283276
Dr1 vs Dr2	Solyc02g063000.2	0.0707968	0.00142161
Dr1 vs Dr2	Solyc02g065240.2	10.4081	0.0175005
Dr1 vs Dr2	Solyc02g067050.2	0.113236	0.0166193
Dr1 vs Dr2	Solyc02g071090.2	7.05326	0.0459615
Dr1 vs Dr2	Solyc02g071620.2	17.6826	0.00300073
Dr1 vs Dr2	Solyc02g076910.2	109.807	0.000886141
Dr1 vs Dr2	Solyc02g077110.2	11.0265	0.0158718
Dr1 vs Dr2	Solyc02g077590.1	0.063307	0.00167196
Dr1 vs Dr2	Solyc02g077920.2	0.140788	0.0845516
Dr1 vs Dr2	Solyc02g078150.2	0.11845	0.0275761
Dr1 vs Dr2	Solyc02g078650.2	0.0440073	0.000772651
Dr1 vs Dr2	Solyc02g081030.2	7.11251	0.0734986
Dr1 vs Dr2	Solyc02g089130.2	0.0963826	0.0227661
Dr1 vs Dr2	Solyc02g089160.2	20.5551	0.000761261
Dr1 vs Dr2	Solyc03g006970.1	0.12608	0.0664581
Dr1 vs Dr2	Solyc03g019790.2	0.0601025	0.0649513
Dr1 vs Dr2	Solyc03g034240.2	Inf	0.00167196
Dr1 vs Dr2	Solyc03g044460.1	0.113147	0.0444769
Dr1 vs Dr2	Solyc03g062720.2	0.0694142	0.0039833
Dr1 vs Dr2	Solyc03g065200.2	0.0234456	0.000998608
Dr1 vs Dr2	Solyc03g082920.2	8.92096	0.0649023
Dr1 vs Dr2	Solyc03g083400.2	0.0619107	0.00134946
Dr1 vs Dr2	Solyc03g098010.2	0.132238	0.0504046
Dr1 vs Dr2	Solyc03g098780.1	0.121861	0.0787175
Dr1 vs Dr2	Solyc03g098790.1	0.0200342	0.0514817
Dr1 vs Dr2	Solyc03g115220.2	0.140187	0.0614675
Dr1 vs Dr2	Solyc03g116730.2	0.141759	0.0664581
Dr1 vs Dr2	Solyc03g116890.2	23.6804	0.0221441
Dr1 vs Dr2	Solyc03g118060.2	6.39152	0.0734986
Dr1 vs Dr2	Solyc03g123390.2	0.0136942	0.0845516
Dr1 vs Dr2	Solyc04g007000.1	0.0427568	0.000145517
Dr1 vs Dr2	Solyc04g007470.2	0.0533304	0.00418732
Dr1 vs Dr2	Solyc04g007820.2	0.0482352	0.0703368
Dr1 vs Dr2	Solyc04g009520.2	0.133451	0.0664581
Dr1 vs Dr2	Solyc04g014480.2	12.0839	0.0101366
Dr1 vs Dr2	Solyc04g015620.2	0.0643956	0.00355458
Dr1 vs Dr2	Solyc04g016470.2	11.3309	0.0275761
Dr1 vs Dr2	Solyc04g017720.2	0.0166438	0.00128472
Dr1 vs Dr2	Solyc04g049360.2	0.0885265	0.00410246
Dr1 vs Dr2	Solyc04g074400.1	0.00260686	2.74909e-06
Dr1 vs Dr2	Solyc04g079660.2	11.1214	0.0755644
Dr1 vs Dr2	Solyc05g005170.2	0.0785498	0.0452177
Dr1 vs Dr2	Solyc05g007150.2	20.1617	0.00295875
Dr1 vs Dr2	Solyc05g051580.2	0.0783946	0.00643581
Dr1 vs Dr2	Solyc05g052050.1	0.106806	0.0998456
Dr1 vs Dr2	Solyc05g052660.1	0.0558372	0.0971477
Dr1 vs Dr2	Solyc05g052670.1	0.0604383	0.0819108
Dr1 vs Dr2	Solyc05g055750.2	0.132029	0.0734986
Dr1 vs Dr2	Solyc06g005150.2	6.99008	0.0875589
Dr1 vs Dr2	Solyc06g007190.2	10.373	0.0568531
Dr1 vs Dr2	Solyc06g009140.2	0.08776	0.0111777
Dr1 vs Dr2	Solyc06g011370.2	11.1381	0.00418732
Dr1 vs Dr2	Solyc06g011380.2	8.94427	0.030863
Dr1 vs Dr2	Solyc06g011400.2	12.5063	0.00477079
Dr1 vs Dr2	Solyc06g048640.1	8.6748	0.0593692
Dr1 vs Dr2	Solyc06g053830.2	0.148569	0.0549367
Dr1 vs Dr2	Solyc06g059710.2	0.0678983	0.054658
Dr1 vs Dr2	Solyc06g062460.2	0.0805344	0.00295875
Dr1 vs Dr2	Solyc06g062540.2	0.0360615	0.0275761
Dr1 vs Dr2	Solyc06g066420.2	0.107322	0.0126385
Dr1 vs Dr2	Solyc06g066700.1	0.0683316	0.00167196
Dr1 vs Dr2	Solyc06g072670.2	Inf	0.00456473
Dr1 vs Dr2	Solyc06g074090.2	0.145956	0.0525573
Dr1 vs Dr2	Solyc06g083270.2	7.33391	0.0664581
Dr1 vs Dr2	Solyc07g006770.2	10.2216	0.0845516
Dr1 vs Dr2	Solyc07g007250.2	0.0829868	0.00634666
Dr1 vs Dr2	Solyc07g041910.2	0.0683825	0.00400123
Dr1 vs Dr2	Solyc07g041920.2	0.0862139	0.00643581
Dr1 vs Dr2	Solyc07g043400.1	0.122008	0.0245205
Dr1 vs Dr2	Solyc07g043480.1	0.10729	0.0452177
Dr1 vs Dr2	Solyc07g056390.2	12.5155	0.00643581
Dr1 vs Dr2	Solyc07g061800.2	0.140961	0.0525573
Dr1 vs Dr2	Solyc07g062530.2	8.49014	0.0875282
Dr1 vs Dr2	Solyc07g063880.2	12.8702	0.00202301
Dr1 vs Dr2	Solyc08g007130.2	0.0312931	1.90333e-05
Dr1 vs Dr2	Solyc08g066770.2	9.01538	0.0664581
Dr1 vs Dr2	Solyc08g082820.2	20.7746	0.000370288
Dr1 vs Dr2	Solyc09g007270.2	9.48682	0.0435583
Dr1 vs Dr2	Solyc09g007630.2	7.61156	0.0435583
Dr1 vs Dr2	Solyc09g014750.1	0.0236901	0.00202014
Dr1 vs Dr2	Solyc09g014940.1	0.0207052	0.00462644
Dr1 vs Dr2	Solyc09g074500.1	21.8687	0.0069622
Dr1 vs Dr2	Solyc09g074550.2	19.0405	0.0514817
Dr1 vs Dr2	Solyc09g083440.2	0.0540923	0.00410246
Dr1 vs Dr2	Solyc09g084470.2	0.0922504	0.00477079
Dr1 vs Dr2	Solyc09g089930.1	0.0416094	0.0163362
Dr1 vs Dr2	Solyc09g090080.1	121.167	0.000456729
Dr1 vs Dr2	Solyc09g092130.2	0.0408244	0.000370288
Dr1 vs Dr2	Solyc09g092690.2	16.4713	0.00324157
Dr1 vs Dr2	Solyc09g092740.2	0.0286582	0.030863
Dr1 vs Dr2	Solyc09g097760.2	14.2475	0.00132154
Dr1 vs Dr2	Solyc09g097800.2	0.104944	0.0203525
Dr1 vs Dr2	Solyc10g006750.2	0.113645	0.0273257
Dr1 vs Dr2	Solyc10g007870.2	0.0725839	0.031652
Dr1 vs Dr2	Solyc10g008410.1	0.0323906	0.000456729
Dr1 vs Dr2	Solyc10g048030.1	0.0611758	0.000688595
Dr1 vs Dr2	Solyc10g052650.1	0.112772	0.0411241
Dr1 vs Dr2	Solyc10g080730.1	0.117122	0.0336231
Dr1 vs Dr2	Solyc10g083380.1	0.144491	0.0928013
Dr1 vs Dr2	Solyc10g084150.1	0.0845888	0.0888394
Dr1 vs Dr2	Solyc10g084400.1	6.81055	0.0587325
Dr1 vs Dr2	Solyc10g086690.1	10.4346	0.0664581
Dr1 vs Dr2	Solyc11g012130.1	0.0273193	0.0108835
Dr1 vs Dr2	Solyc11g021060.1	0.00995635	2.9142e-06
Dr1 vs Dr2	Solyc11g022590.1	0.0256058	0.0169369
Dr1 vs Dr2	Solyc12g006050.1	0.0945557	0.0140879
Dr1 vs Dr2	Solyc12g014530.1	0.042656	9.88206e-05
Dr1 vs Dr2	Solyc12g094610.1	91.5241	1.47992e-05
Dr2 vs Dr1	Solyc00g282510.1	-4.73976	4.13281e-05
Dr2 vs Dr1	Solyc01g060130.2	-2.84575	0.0474759
Dr2 vs Dr1	Solyc01g067330.2	-5.07828	0.0254549
Dr2 vs Dr1	Solyc01g079610.2	-4.15686	0.000407006
Dr2 vs Dr1	Solyc01g091910.2	-3.4164	0.023217
Dr2 vs Dr1	Solyc01g095140.2	-7.34507	7.48675e-10
Dr2 vs Dr1	Solyc01g095150.2	-3.06507	0.0415271
Dr2 vs Dr1	Solyc01g099910.2	-3.23649	0.0308381
Dr2 vs Dr1	Solyc01g100380.2	-3.1092	0.0608505
Dr2 vs Dr1	Solyc01g100490.2	-3.70079	0.00454947
Dr2 vs Dr1	Solyc02g065240.2	-3.43753	0.0159111
Dr2 vs Dr1	Solyc02g071090.2	-2.87619	0.0360224
Dr2 vs Dr1	Solyc02g071620.2	-4.20216	0.00277875
Dr2 vs Dr1	Solyc02g076910.2	-6.83673	0.000879805
Dr2 vs Dr1	Solyc02g077110.2	-3.5208	0.0141618
Dr2 vs Dr1	Solyc02g081030.2	-2.88826	0.0585276
Dr2 vs Dr1	Solyc02g089160.2	-4.41932	0.000703871
Dr2 vs Dr1	Solyc03g034240.2	#NAME?	0.00161953
Dr2 vs Dr1	Solyc03g082920.2	-3.2151	0.0489981
Dr2 vs Dr1	Solyc03g096840.2	-2.70912	0.0823174
Dr2 vs Dr1	Solyc03g113930.1	-2.64308	0.0958221
Dr2 vs Dr1	Solyc03g116890.2	-4.62352	0.0217418
Dr2 vs Dr1	Solyc03g118060.2	-2.73406	0.061854
Dr2 vs Dr1	Solyc04g014480.2	-3.65291	0.00642752
Dr2 vs Dr1	Solyc04g016470.2	-3.56009	0.0266588
Dr2 vs Dr1	Solyc04g079660.2	-3.53316	0.0735577
Dr2 vs Dr1	Solyc05g007150.2	-4.39144	0.00277875
Dr2 vs Dr1	Solyc06g005150.2	-2.86321	0.0660973
Dr2 vs Dr1	Solyc06g007190.2	-3.43266	0.0566675
Dr2 vs Dr1	Solyc06g011370.2	-3.53533	0.00325407
Dr2 vs Dr1	Solyc06g011380.2	-3.21886	0.027809
Dr2 vs Dr1	Solyc06g011400.2	-3.70248	0.00350672
Dr2 vs Dr1	Solyc06g048640.1	-3.17473	0.0572144
Dr2 vs Dr1	Solyc06g072670.2	#NAME?	0.00454947
Dr2 vs Dr1	Solyc06g076540.1	-2.629	0.0992817
Dr2 vs Dr1	Solyc06g083270.2	-2.93248	0.0608505
Dr2 vs Dr1	Solyc07g006770.2	-3.41144	0.0823174
Dr2 vs Dr1	Solyc07g056390.2	-3.70354	0.00601068
Dr2 vs Dr1	Solyc07g062530.2	-3.14369	0.0843651
Dr2 vs Dr1	Solyc07g063880.2	-3.74386	0.00161953
Dr2 vs Dr1	Solyc08g066770.2	-3.23029	0.0620513
Dr2 vs Dr1	Solyc08g082820.2	-4.43465	0.000239611
Dr2 vs Dr1	Solyc09g007270.2	-3.30382	0.0308381
Dr2 vs Dr1	Solyc09g007630.2	-2.98609	0.0360224
Dr2 vs Dr1	Solyc09g074500.1	-4.5087	0.00685668
Dr2 vs Dr1	Solyc09g074550.2	-4.3089	0.0492726
Dr2 vs Dr1	Solyc09g090080.1	-6.97875	0.000468876
Dr2 vs Dr1	Solyc09g092690.2	-4.09978	0.0021655
Dr2 vs Dr1	Solyc09g097760.2	-3.89054	0.000980268
Dr2 vs Dr1	Solyc10g084400.1	-2.82567	0.0472947
Dr2 vs Dr1	Solyc10g086690.1	-3.4412	0.0620513
Dr2 vs Dr1	Solyc12g094610.1	-6.57398	1.46429e-05
Dr2 vs Dr1	Solyc01g005300.2	2.83533	0.0596256
Dr2 vs Dr1	Solyc01g006540.2	3.76218	0.0254549
Dr2 vs Dr1	Solyc01g091320.2	5.88027	4.23373e-06
Dr2 vs Dr1	Solyc01g094460.2	3.74614	0.00222722
Dr2 vs Dr1	Solyc01g094790.2	3.35257	0.0133291
Dr2 vs Dr1	Solyc01g097340.2	2.76803	0.052673
Dr2 vs Dr1	Solyc01g106910.2	4.10163	0.0954788
Dr2 vs Dr1	Solyc01g107780.2	3.27083	0.0440796
Dr2 vs Dr1	Solyc01g109100.2	4.4015	0.000390916
Dr2 vs Dr1	Solyc02g063000.2	3.76227	0.00161953
Dr2 vs Dr1	Solyc02g067050.2	3.0847	0.0186417
Dr2 vs Dr1	Solyc02g077590.1	3.92359	0.00236576
Dr2 vs Dr1	Solyc02g078150.2	3.01975	0.0360224
Dr2 vs Dr1	Solyc02g078650.2	4.44822	0.00119846
Dr2 vs Dr1	Solyc02g089130.2	3.31718	0.0315169
Dr2 vs Dr1	Solyc03g006970.1	2.92969	0.0866869
Dr2 vs Dr1	Solyc03g019790.2	3.99853	0.0823174
Dr2 vs Dr1	Solyc03g044460.1	3.08583	0.0585276
Dr2 vs Dr1	Solyc03g062720.2	3.79073	0.00556696
Dr2 vs Dr1	Solyc03g065200.2	5.35664	0.00161502
Dr2 vs Dr1	Solyc03g083400.2	3.95577	0.001377
Dr2 vs Dr1	Solyc03g098010.2	2.86089	0.0527534
Dr2 vs Dr1	Solyc03g098780.1	2.97879	0.078534
Dr2 vs Dr1	Solyc03g098790.1	5.58349	0.0608505
Dr2 vs Dr1	Solyc03g115220.2	2.77668	0.078534
Dr2 vs Dr1	Solyc03g116730.2	2.76059	0.0864941
Dr2 vs Dr1	Solyc03g123390.2	6.13239	0.0992817
Dr2 vs Dr1	Solyc04g007000.1	4.4898	0.00020849
Dr2 vs Dr1	Solyc04g007470.2	4.171	0.00630375
Dr2 vs Dr1	Solyc04g007820.2	4.31587	0.0877228
Dr2 vs Dr1	Solyc04g009520.2	2.84772	0.0864941
Dr2 vs Dr1	Solyc04g015620.2	3.899	0.00506138
Dr2 vs Dr1	Solyc04g017720.2	5.85097	0.00168796
Dr2 vs Dr1	Solyc04g049360.2	3.43985	0.00474636
Dr2 vs Dr1	Solyc04g074400.1	8.52557	3.97291e-06
Dr2 vs Dr1	Solyc05g005170.2	3.61235	0.0600206
Dr2 vs Dr1	Solyc05g051580.2	3.6152	0.00969955
Dr2 vs Dr1	Solyc05g055750.2	2.86318	0.0977439
Dr2 vs Dr1	Solyc06g009140.2	3.45239	0.0106437
Dr2 vs Dr1	Solyc06g053830.2	2.6929	0.0620513
Dr2 vs Dr1	Solyc06g059710.2	3.82258	0.0692899
Dr2 vs Dr1	Solyc06g062460.2	3.57635	0.00303133
Dr2 vs Dr1	Solyc06g062540.2	4.7355	0.0360224
Dr2 vs Dr1	Solyc06g066420.2	3.16208	0.0157929
Dr2 vs Dr1	Solyc06g066700.1	3.81341	0.00161953
Dr2 vs Dr1	Solyc06g074090.2	2.71849	0.0609125
Dr2 vs Dr1	Solyc07g007250.2	3.53308	0.00907901
Dr2 vs Dr1	Solyc07g041910.2	3.81233	0.00565008
Dr2 vs Dr1	Solyc07g041920.2	3.47804	0.00908147
Dr2 vs Dr1	Solyc07g043400.1	2.97705	0.0272456
Dr2 vs Dr1	Solyc07g043480.1	3.16251	0.0600206
Dr2 vs Dr1	Solyc07g061800.2	2.76874	0.0620513
Dr2 vs Dr1	Solyc08g007130.2	4.94012	2.60393e-05
Dr2 vs Dr1	Solyc09g014750.1	5.34168	0.00298233
Dr2 vs Dr1	Solyc09g014940.1	5.53597	0.00642752
Dr2 vs Dr1	Solyc09g083440.2	4.15053	0.00601068
Dr2 vs Dr1	Solyc09g084470.2	3.3804	0.00601068
Dr2 vs Dr1	Solyc09g089930.1	4.52905	0.023217
Dr2 vs Dr1	Solyc09g092130.2	4.55653	0.000537726
Dr2 vs Dr1	Solyc09g092740.2	5.06701	0.0393536
Dr2 vs Dr1	Solyc09g097800.2	3.19441	0.027809
Dr2 vs Dr1	Solyc10g006750.2	3.07949	0.0360224
Dr2 vs Dr1	Solyc10g007870.2	3.72631	0.0453118
Dr2 vs Dr1	Solyc10g008410.1	4.89038	0.000703871
Dr2 vs Dr1	Solyc10g048030.1	3.973	0.000741532
Dr2 vs Dr1	Solyc10g052650.1	3.09062	0.0543921
Dr2 vs Dr1	Solyc10g080730.1	3.03602	0.0360224
Dr2 vs Dr1	Solyc10g083380.1	2.73305	0.0966147
Dr2 vs Dr1	Solyc11g012130.1	5.13604	0.0150119
Dr2 vs Dr1	Solyc11g021060.1	6.59227	3.11275e-06
Dr2 vs Dr1	Solyc11g022590.1	5.22949	0.023217
Dr2 vs Dr1	Solyc12g006050.1	3.34479	0.0140167
Dr2 vs Dr1	Solyc12g014530.1	4.49321	0.000119461
RW vs WW	Solyc00g156980.2	21.0029	8.52385e-06
RW vs WW	Solyc00g174340.1	0.110665	3.29949e-06
RW vs WW	Solyc00g282510.1	0.0702451	0.00121758
RW vs WW	Solyc01g008600.2	9.42539	0.00453833
RW vs WW	Solyc01g008620.2	0.0827889	2.06478e-06
RW vs WW	Solyc01g009040.2	6.30403	0.0315589
RW vs WW	Solyc01g057000.2	5.761	0.0132948
RW vs WW	Solyc01g066910.2	21.7367	0.00251776
RW vs WW	Solyc01g080220.2	0.235469	0.00663811
RW vs WW	Solyc01g080750.2	5.84617	0.029964
RW vs WW	Solyc01g087500.2	5.30741	0.00311729
RW vs WW	Solyc01g088400.2	8.55706	0.000129486
RW vs WW	Solyc01g091260.2	0.32221	0.0947243
RW vs WW	Solyc01g098590.2	0.283618	0.0330625
RW vs WW	Solyc01g099750.2	0.271421	0.0677769
RW vs WW	Solyc01g099990.2	9.68128	0.00343762
RW vs WW	Solyc01g100460.2	8.20121	0.00663811
RW vs WW	Solyc01g105890.2	10.321	0.041112
RW vs WW	Solyc01g107730.2	8.4184	0.00121758
RW vs WW	Solyc01g107820.2	0.330272	0.0952778
RW vs WW	Solyc01g108670.2	4.92594	0.0194792
RW vs WW	Solyc02g037550.2	0.315712	0.0753349
RW vs WW	Solyc02g062390.2	64.7409	0.0119436
RW vs WW	Solyc02g070210.2	6.71351	0.00150645
RW vs WW	Solyc02g070890.2	7.67177	0.065526
RW vs WW	Solyc02g071090.2	0.195161	0.00275919
RW vs WW	Solyc02g071610.2	4.58712	0.00774307
RW vs WW	Solyc02g076980.2	0.224606	0.0697832
RW vs WW	Solyc02g077040.2	0.253193	0.0193872
RW vs WW	Solyc02g077980.1	6.49574	0.0496351
RW vs WW	Solyc02g078150.2	36.7267	6.92053e-07
RW vs WW	Solyc02g078450.2	0.312758	0.0947243
RW vs WW	Solyc02g079370.2	5.77625	0.0593585
RW vs WW	Solyc02g080330.2	16.1703	1.11744e-08
RW vs WW	Solyc02g080670.2	5.99825	0.0696336
RW vs WW	Solyc02g081440.2	9.94571	0.0697832
RW vs WW	Solyc02g081550.2	3.70557	0.0278446
RW vs WW	Solyc02g082190.2	3.94948	0.0662555
RW vs WW	Solyc02g082260.2	5.04962	0.00144109
RW vs WW	Solyc02g082920.2	0.112451	9.92846e-06
RW vs WW	Solyc02g083640.2	10.0323	0.0282666
RW vs WW	Solyc02g083700.2	11.3933	0.09347
RW vs WW	Solyc02g083890.2	7.65632	0.0166313
RW vs WW	Solyc02g084370.1	12.9795	0.0753349
RW vs WW	Solyc02g084850.2	8.19868	1.34334e-05
RW vs WW	Solyc02g086530.2	4.5074	0.0922245
RW vs WW	Solyc02g087060.2	0.323069	0.0802628
RW vs WW	Solyc02g087880.2	7.35266	4.7846e-05
RW vs WW	Solyc02g087890.2	11.9513	1.14751e-07
RW vs WW	Solyc02g088830.2	10.321	0.0769169
RW vs WW	Solyc02g089250.2	3.72229	0.0195433
RW vs WW	Solyc02g093180.2	24.5607	2.56964e-08
RW vs WW	Solyc03g006240.2	4.2173	0.030912
RW vs WW	Solyc03g006970.1	4.35937	0.00551007
RW vs WW	Solyc03g007050.2	3.58866	0.0368379
RW vs WW	Solyc03g007130.2	6.53039	0.0542883
RW vs WW	Solyc03g007230.2	4.0418	0.0101268
RW vs WW	Solyc03g007410.2	Inf	0.0011104
RW vs WW	Solyc03g007690.1	Inf	0.0898225
RW vs WW	Solyc03g007770.2	0.260004	0.0150337
RW vs WW	Solyc03g013440.2	13.8559	1.97534e-07
RW vs WW	Solyc03g019820.2	4.14003	0.00888658
RW vs WW	Solyc03g025670.2	0.161215	0.00068451
RW vs WW	Solyc03g025810.2	30.9377	7.79107e-13
RW vs WW	Solyc03g025830.2	5.20774	0.00162783
RW vs WW	Solyc03g026040.2	5.28114	0.0836051
RW vs WW	Solyc03g033500.2	3.16305	0.0965542
RW vs WW	Solyc03g034020.2	0.238155	0.0503099
RW vs WW	Solyc03g044460.1	Inf	0.00777311
RW vs WW	Solyc03g082550.2	15.763	0.0484526
RW vs WW	Solyc03g083420.2	0.226373	0.00783659
RW vs WW	Solyc03g095770.2	0.173754	0.00293237
RW vs WW	Solyc03g095940.1	0.206136	0.0435882
RW vs WW	Solyc03g096670.2	6.85716	4.87639e-05
RW vs WW	Solyc03g096870.2	15.8568	0.00229819
RW vs WW	Solyc03g097580.2	0.286729	0.0410992
RW vs WW	Solyc03g098100.2	11.8848	0.0341909
RW vs WW	Solyc03g098240.2	3.96709	0.0341909
RW vs WW	Solyc03g111100.1	10.579	2.42125e-07
RW vs WW	Solyc03g113430.2	0.297275	0.0802628
RW vs WW	Solyc03g113910.2	7.81895	0.0475343
RW vs WW	Solyc03g116390.2	4.86856	0.00205942
RW vs WW	Solyc03g116530.2	24.2075	0.00276091
RW vs WW	Solyc03g116740.2	3.39538	0.0697832
RW vs WW	Solyc03g118410.2	4.13904	0.0132948
RW vs WW	Solyc03g119220.2	8.28809	0.0316356
RW vs WW	Solyc03g119600.1	0.175707	0.0189555
RW vs WW	Solyc03g121170.2	3.2077	0.0830106
RW vs WW	Solyc03g121420.2	0.254763	0.0230033
RW vs WW	Solyc03g121600.2	16.4356	9.78008e-10
RW vs WW	Solyc03g121900.1	34.7161	3.73033e-10
RW vs WW	Solyc04g005600.1	17.486	0.000422901
RW vs WW	Solyc04g007000.1	14.8418	0.00246695
RW vs WW	Solyc04g007200.2	Inf	0.0314289
RW vs WW	Solyc04g007490.2	0.24448	0.0823537
RW vs WW	Solyc04g007800.2	0.269739	0.025947
RW vs WW	Solyc04g008230.2	6.95887	0.0401086
RW vs WW	Solyc04g048900.2	0.277447	0.0264947
RW vs WW	Solyc04g050570.2	11.2593	0.0982306
RW vs WW	Solyc04g051690.2	0.0547327	0.00609263
RW vs WW	Solyc04g054730.2	0.183662	0.0033481
RW vs WW	Solyc04g063350.2	4.20019	0.0130768
RW vs WW	Solyc04g064530.1	0.255419	0.0281024
RW vs WW	Solyc04g071070.2	14.6712	0.00272833
RW vs WW	Solyc04g071800.2	0.2866	0.0697832
RW vs WW	Solyc04g074000.2	0.312372	0.0717139
RW vs WW	Solyc04g076190.1	5.93513	0.0185633
RW vs WW	Solyc04g076310.2	6.21607	0.0343985
RW vs WW	Solyc04g078470.2	9.5704	0.00075977
RW vs WW	Solyc04g078590.2	7.95915	0.0064697
RW vs WW	Solyc04g079130.2	31.9013	0.00513864
RW vs WW	Solyc04g079640.2	0.238833	0.0111213
RW vs WW	Solyc04g082120.2	5.28776	0.00138916
RW vs WW	Solyc04g082290.2	3.63071	0.0316356
RW vs WW	Solyc04g082430.2	7.39581	0.0802628
RW vs WW	Solyc05g005170.2	4.44407	0.0100651
RW vs WW	Solyc05g005580.2	11.6111	0.0569757
RW vs WW	Solyc05g009490.2	0.0477089	0.00431208
RW vs WW	Solyc05g009500.2	0.309811	0.0697832
RW vs WW	Solyc05g012210.2	3.76475	0.0314289
RW vs WW	Solyc05g013220.2	3.39666	0.0618608
RW vs WW	Solyc05g014710.2	28.6174	0.0503099
RW vs WW	Solyc05g015490.2	3.15425	0.0697832
RW vs WW	Solyc05g052950.2	5.07104	0.00141733
RW vs WW	Solyc05g054820.1	0.0746354	0.045884
RW vs WW	Solyc06g006080.2	0.26406	0.0375432
RW vs WW	Solyc06g007140.2	9.6955	0.045884
RW vs WW	Solyc06g007180.2	8.87096	0.0011104
RW vs WW	Solyc06g007580.1	7.93924	0.0101268
RW vs WW	Solyc06g007610.2	35.3417	0.00245771
RW vs WW	Solyc06g008980.2	11.2593	0.0982306
RW vs WW	Solyc06g009140.2	9.11466	1.07186e-05
RW vs WW	Solyc06g011400.2	0.194213	0.0103324
RW vs WW	Solyc06g035520.2	0.0787864	0.011772
RW vs WW	Solyc06g035580.2	10.7682	1.89869e-07
RW vs WW	Solyc06g043150.2	6.53039	0.0542883
RW vs WW	Solyc06g049020.1	0.322784	0.0788265
RW vs WW	Solyc06g050800.2	3.17657	0.0774395
RW vs WW	Solyc06g051320.2	9.80335	0.00070961
RW vs WW	Solyc06g053710.2	5.68404	0.00466226
RW vs WW	Solyc06g059930.2	5.07323	0.00724441
RW vs WW	Solyc06g060590.2	0.149407	0.0543081
RW vs WW	Solyc06g061200.1	0.310712	0.0598677
RW vs WW	Solyc06g062460.2	8.96104	6.27758e-06
RW vs WW	Solyc06g062600.2	5.4143	0.0117696
RW vs WW	Solyc06g064820.2	10.321	0.0167843
RW vs WW	Solyc06g065970.1	4.19291	0.0179171
RW vs WW	Solyc06g068160.2	25.6015	0.000129486
RW vs WW	Solyc06g069730.2	3.52306	0.0898225
RW vs WW	Solyc06g069790.2	10.9465	3.09316e-05
RW vs WW	Solyc06g072130.2	22.7867	2.97568e-10
RW vs WW	Solyc06g072290.2	43.1606	0.0802628
RW vs WW	Solyc06g072810.2	7.13088	0.029964
RW vs WW	Solyc06g072830.2	6.6126	0.00745719
RW vs WW	Solyc06g074020.2	Inf	0.0494385
RW vs WW	Solyc06g075650.2	0.159099	0.0193872
RW vs WW	Solyc06g083490.2	6.18408	0.0115459
RW vs WW	Solyc07g005100.2	0.247938	0.0422212
RW vs WW	Solyc07g007190.2	9.45492	0.0410992
RW vs WW	Solyc07g007250.2	4.28058	0.00772333
RW vs WW	Solyc07g018240.1	3.49193	0.0342123
RW vs WW	Solyc07g042520.2	0.0785864	8.80668e-06
RW vs WW	Solyc07g042560.2	16.326	0.0401086
RW vs WW	Solyc07g043070.2	21.2675	0.0543081
RW vs WW	Solyc07g044900.1	0.0548342	0.00144978
RW vs WW	Solyc07g044910.1	0.0906287	5.93833e-05
RW vs WW	Solyc07g049370.2	4.41675	0.0302545
RW vs WW	Solyc07g049660.2	0.240827	0.0081587
RW vs WW	Solyc07g052180.1	24.2981	2.97568e-10
RW vs WW	Solyc07g052950.2	0.331078	0.0947243
[truncated: 90 more rows]

## Sheet: S4
Supplementary Table S4.The 119 genes common to all drought stressed (Dr1 and Dr2) vs watered samples (WW and RW)
Gene ID	Function
Solyc01g005590	Unknown Protein (AHRD V1);Parent
Solyc01g006400	Cysteine-rich extensin-like protein-4 (AHRD V1 *-*- Q08197_TOBAC);Parent
Solyc01g007810	Plant-specific domain TIGR01568 family protein (AHRD V1 *--- B6U9N9_MAIZE)%3B contains Interpro domain(s) IPR006458 Protein of unknown function DUF623%2C plant ;Parent
Solyc01g066680	Phylloplanin (AHRD V1 *-*- Q1PCF2_TOBAC);Parent
Solyc01g067510	Receptor-like kinase (AHRD V1 **** A7VM36_MARPO)%3B contains Interpro domain(s) IPR002290 Serine/threonine protein kinase ;Ontology_term
Solyc01g073640	Uncharacterized oxidoreductase Mb1385 (AHRD V1 ***- Y1385_MYCBO)%3B contains Interpro domain(s) IPR002347 Glucose/ribitol dehydrogenase ;Ontology_term
Solyc01g074000	Histone H3 (AHRD V1 ***- D8L9K7_WHEAT)%3B contains Interpro domain(s) IPR000164 Histone H3 ;Ontology_term
Solyc01g079110	Histone H3 (AHRD V1 ***- D8L9K7_WHEAT)%3B contains Interpro domain(s) IPR000164 Histone H3 ;Ontology_term
Solyc01g086920	LRR receptor-like serine/threonine-protein kinase%2C RLP;Ontology_term
Solyc01g090970	Cortical cell-delineating protein (AHRD V1 **-- B6UGA2_MAIZE)%3B contains Interpro domain(s) IPR013770 Plant lipid transfer protein and hydrophobic protein%2C helical ;Ontology_term
Solyc01g096360	Rho GTPase activating protein 2 (AHRD V1 ***- Q6UQ72_ORYSJ)%3B contains Interpro domain(s) IPR000198 RhoGAP ;Ontology_term
Solyc01g096450	Aspartic proteinase nepenthesin-1 (AHRD V1 **-- B6TDX6_MAIZE)%3B contains Interpro domain(s) IPR001461 Peptidase A1 ;Ontology_term
Solyc01g098740	Receptor protein kinase-like protein (AHRD V1 *-*- Q9LJU5_ARATH)%3B contains Interpro domain(s) IPR002290 Serine/threonine protein kinase ;Ontology_term
Solyc01g099410	Histone H2A (AHRD V1 ***- Q8H0G7_TOBAC)%3B contains Interpro domain(s) IPR002119 Histone H2A ;Ontology_term
Solyc01g099630	Xyloglucan endotransglucosylase/hydrolase 5 (AHRD V1 **** C0IRG4_ACTDE)%3B contains Interpro domain(s) IPR016455 Xyloglucan endotransglucosylase/hydrolase IPR008263 Glycoside hydrolase%2C family 16%2C active site ;Ontology_term
Solyc01g102330	Acetyl xylan esterase A (AHRD V1 **-- D0TLQ4_9BACE)%3B contains Interpro domain(s) IPR005181 Protein of unknown function DUF303%2C acetylesterase putative ;Parent
Solyc01g105920	(E)-beta-ocimene synthase (AHRD V1 **** Q5CD81_CITUN)%3B contains Interpro domain(s) IPR005630 Terpene synthase%2C metal-binding domain ;Ontology_term
Solyc01g107650	Receptor like kinase%2C RLK;Ontology_term
Solyc01g109500	BURP domain-containing protein (AHRD V1 *--- B2ZPK5_SOLTU)%3B contains Interpro domain(s) IPR004873 BURP ;Parent
Solyc01g109690	Myb family transcription factor (Fragment) (AHRD V1 **** D7KSM0_ARALY)%3B contains Interpro domain(s) IPR017884 SANT%2C eukarya ;Ontology_term
Solyc01g110580	Auxin-induced SAUR-like protein (AHRD V1 **-- Q8S349_CAPAN)%3B contains Interpro domain(s) IPR003676 Auxin responsive SAUR protein ;Ontology_term
Solyc01g110600	Unknown Protein (AHRD V1);Parent
Solyc02g063030	LuxR family transcriptional regulator (Fragment) (AHRD V1 *-*- D9ZBL3_9CARY);Parent
Solyc02g065170	Laccase-22 (AHRD V1 **-- LAC22_ORYSJ)%3B contains Interpro domain(s) IPR001117 Multicopper oxidase%2C type 1 ;Ontology_term
Solyc02g077050	Cathepsin B-like cysteine proteinase (AHRD V1 **-* CYSP_SCHMA)%3B contains Interpro domain(s) IPR013128 Peptidase C1A%2C papain ;Ontology_term
Solyc02g077090	Chloroplast unusual positioning 1A (AHRD V1 *--- B3IYT7_ADICA);Parent
Solyc02g080210	Pectinesterase (AHRD V1 ***- B9RXQ4_RICCO)%3B contains Interpro domain(s) IPR000070 Pectinesterase%2C catalytic ;Ontology_term
Solyc02g080230	Rop-interactive crib motif-containing protein 1 (AHRD V1 *--- D7LGA6_ARALY)%3B contains Interpro domain(s) IPR000095 PAK-box/P21-Rho-binding ;Parent
Solyc02g084390	Kinesin like protein (AHRD V1 *-*- Q0WLK7_ARATH)%3B contains Interpro domain(s) IPR001752 Kinesin%2C motor region ;Ontology_term
Solyc02g089350	Gibberellin regulated protein (AHRD V1 **-- Q2HRH3_MEDTR)%3B contains Interpro domain(s) IPR003854 Gibberellin regulated protein ;Parent
Solyc03g005790	Chlorophyll a/b-binding protein (AHRD V1 ***- Q41234_PINTH)%3B contains Interpro domain(s) IPR001344 Chlorophyll A-B binding protein ;Ontology_term
Solyc03g006880	Gibberellin 20-oxidase-1 (AHRD V1 **** Q9ZPP4_SOLLC)%3B contains Interpro domain(s) IPR005123 Oxoglutarate and iron-dependent oxygenase ;Ontology_term
Solyc03g020040	Proteinase inhibitor II (AHRD V1 ***- B3F0C1_TOBAC)%3B contains Interpro domain(s) IPR003465 Proteinase inhibitor I20%2C Pin2 ;Ontology_term
Solyc03g078640	Unknown Protein (AHRD V1);Parent
Solyc03g082420	Heat shock protein (AHRD V1 ***- A9QVH3_9FABA)%3B contains Interpro domain(s) IPR002068 Heat shock protein Hsp20 ;Parent
Solyc03g095860	Ankyrin repeat domain-containing protein 50 (AHRD V1 ***- B6SWZ3_MAIZE)%3B contains Interpro domain(s) IPR002110 Ankyrin ;Ontology_term
Solyc03g111690	Pectate lyase (AHRD V1 **** Q2Z1Y4_PRUMU)%3B contains Interpro domain(s) IPR002022 Pectate lyase/Amb allergen ;Ontology_term
Solyc03g112460	Alliinase (Fragment) (AHRD V1 ***- Q94EJ8_ALLFI)%3B contains Interpro domain(s) IPR006948 Allinase%2C C-terminal ;Ontology_term
Solyc03g115050	Single-stranded DNA-binding replication protein A large subunit (AHRD V1 **** D2V0Z2_NAEGR)%3B contains Interpro domain(s) IPR004591 Replication factor-a protein 1 Rpa1 ;Ontology_term
Solyc03g121170	GDSL esterase/lipase At5g22810 (AHRD V1 ***- GDL78_ARATH)%3B contains Interpro domain(s) IPR001087 Lipase%2C GDSL ;Ontology_term
Solyc03g123410	Oxalate oxidase-like germin 171 (AHRD V1 **** Q9FPQ0_BETVU)%3B contains Interpro domain(s) IPR014710 RmlC-like jelly roll fold ;Ontology_term
Solyc04g008820	HMG transcription factor (Fragment) (AHRD V1 *--* Q676W2_HYAOR)%3B contains Interpro domain(s) IPR000910 High mobility group%2C HMG1/HMG2 ;Ontology_term
Solyc04g014510	Glutamine synthetase (AHRD V1 ***- Q5QJ64_9SOLA)%3B contains Interpro domain(s) IPR008146 Glutamine synthetase%2C catalytic region ;Ontology_term
Solyc04g050730	GDSL esterase/lipase At5g33370 (AHRD V1 ***- GDL79_ARATH)%3B contains Interpro domain(s) IPR001087 Lipase%2C GDSL ;Ontology_term
Solyc04g074640	L-ascorbate peroxidase (AHRD V1 ***- A8JG56_CHLRE)%3B contains Interpro domain(s) IPR002207 Plant ascorbate peroxidase ;Ontology_term
Solyc04g074700	Homeobox-leucine zipper protein (AHRD V1 *-*- Q9FXN8_ZINEL)%3B contains Interpro domain(s) IPR003106 Leucine zipper%2C homeobox-associated ;Ontology_term
Solyc04g080820	Cytokinin oxidase/dehydrogenase (AHRD V1 **** C3VPM7_SOLTU)%3B contains Interpro domain(s) IPR015345 Cytokinin dehydrogenase 1%2C FAD and cytokinin binding ;Ontology_term
Solyc04g081870	Expansin (AHRD V1 ***- Q9FVH0_SOLLC)%3B contains Interpro domain(s) IPR002963 Expansin ;Ontology_term
Solyc04g082140	Laccase-22 (AHRD V1 **-- LAC22_ORYSJ)%3B contains Interpro domain(s) IPR001117 Multicopper oxidase%2C type 1 ;Ontology_term
Solyc04g082970	Os03g0859900 protein (Fragment) (AHRD V1 *--- Q0DLK3_ORYSJ)%3B contains Interpro domain(s) IPR006869 Protein of unknown function DUF547 ;Parent
Solyc05g005560	BURP domain-containing protein (Fragment) (AHRD V1 *--- C1PI44_ARATH)%3B contains Interpro domain(s) IPR004873 BURP ;Ontology_term
Solyc05g005760	NHL repeat-containing protein (AHRD V1 ***- D7KY00_ARALY)%3B contains Interpro domain(s) IPR011042 Six-bladed beta-propeller%2C TolB-like ;Parent
Solyc05g005870	Nodulin MtN21 family protein (AHRD V1 ***- D7KXZ8_ARALY)%3B contains Interpro domain(s) IPR000620 Protein of unknown function DUF6%2C transmembrane ;Ontology_term
Solyc05g007830	Expansin 2 (AHRD V1 ***- Q9FUM2_PRUAV)%3B contains Interpro domain(s) IPR002963 Expansin ;Ontology_term
Solyc05g008950	Receptor-like kinase (AHRD V1 *-*- A7VM25_MARPO)%3B contains Interpro domain(s) IPR002290 Serine/threonine protein kinase ;Ontology_term
Solyc05g009270	Fatty acid elongase 3-ketoacyl-CoA synthase (AHRD V1 **** Q6DUV5_BRANA)%3B contains Interpro domain(s) IPR012392 Very-long-chain 3-ketoacyl-CoA synthase ;Ontology_term
Solyc05g009820	Glycosyltransferase family GT8 protein (AHRD V1 ***- D0ECQ6_POPDE)%3B contains Interpro domain(s) IPR002495 Glycosyl transferase%2C family 8 ;Ontology_term
Solyc05g014000	Pectate lyase (AHRD V1 **** D3IZZ1_GOSHE)%3B contains Interpro domain(s) IPR002022 Pectate lyase/Amb allergen ;Ontology_term
Solyc05g047590	Pectinesterase (AHRD V1 ***- C0SPH5_PRUPE)%3B contains Interpro domain(s) IPR000070 Pectinesterase%2C catalytic ;Ontology_term
Solyc05g054610	Histone H4 (AHRD V1 ***- B6T0P4_MAIZE)%3B contains Interpro domain(s) IPR001951 Histone H4 ;Ontology_term
Solyc06g009190	Pectinesterase (AHRD V1 ***- B9SAU4_RICCO)%3B contains Interpro domain(s) IPR000070 Pectinesterase%2C catalytic ;Ontology_term
Solyc06g050900	Peptide transporter (AHRD V1 **-* O22305_LOTJA)%3B contains Interpro domain(s) IPR000109 TGF-beta receptor%2C type I/II extracellular region ;Ontology_term
Solyc06g051960	Pectinesterase (AHRD V1 ***- B9IDR8_POPTR)%3B contains Interpro domain(s) IPR000070 Pectinesterase%2C catalytic ;Ontology_term
Solyc06g064550	Aspartokinase-homoserine dehydrogenase (AHRD V1 **** O63067_SOYBN)%3B contains Interpro domain(s) IPR001341 Aspartate kinase region ;Ontology_term
Solyc06g065670	ATP-binding cassette transporter (AHRD V1 **** D8RL93_SELML)%3B contains Interpro domain(s) IPR013525 ABC-2 type transporter ;Ontology_term
Solyc06g065970	Cortical cell-delineating protein (AHRD V1 **-- B6UGA2_MAIZE)%3B contains Interpro domain(s) IPR013770 Plant lipid transfer protein and hydrophobic protein%2C helical ;Ontology_term
Solyc06g069730	Chlorophyll a-b binding protein 4%2C chloroplastic (AHRD V1 ***- CA4_ARATH)%3B contains Interpro domain(s) IPR001344 Chlorophyll A-B binding protein ;Ontology_term
Solyc06g069880	Phytochrome kinase substrate 1 (AHRD V1 ***- D7LQB9_ARALY);Parent
Solyc06g071030	Isochorismate synthase (AHRD V1 **** B0CN79_SOLLC)%3B contains Interpro domain(s) IPR005801 ADC synthase IPR004561 Isochorismate synthase ;Ontology_term
Solyc06g083070	Fimbrin-like potential actin filament bundling protein (AHRD V1 *--* Q5AC06_CANAL)%3B contains Interpro domain(s) IPR016146 Calponin-homology ;Ontology_term
Solyc06g084140	High affinity sulfate transporter 1 (AHRD V1 **** SUT1_STYHA)%3B contains Interpro domain(s) IPR001902 Sulphate anion transporter ;Ontology_term
Solyc07g005370	Norcoclaurine synthase (AHRD V1 ***- B6E2Z2_PAPSO)%3B contains Interpro domain(s) IPR000916 Bet v I allergen ;Ontology_term
Solyc07g007260	Metallocarboxypeptidase inhibitor (AHRD V1 ***- MCPI_SOLLC)%3B contains Interpro domain(s) IPR004231 Proteinase inhibitor I37%2C carboxypeptidase A ;Ontology_term
Solyc07g041720	Oxalate oxidase-like germin 171 (AHRD V1 **** Q9FPQ0_BETVU)%3B contains Interpro domain(s) IPR014710 RmlC-like jelly roll fold ;Ontology_term
Solyc07g045080	Alcohol dehydrogenase zinc-containing (AHRD V1 **-* B4RDK4_PHEZH)%3B contains Interpro domain(s) IPR002085 Alcohol dehydrogenase superfamily%2C zinc-containing ;Ontology_term
Solyc07g045440	Fasciclin-like arabinogalactan protein 19 (AHRD V1 ***- A9XTM4_GOSHI)%3B contains Interpro domain(s) IPR000782 FAS1 domain ;Parent
Solyc07g049300	Endoglucanase 1 (AHRD V1 ***- B6U0J0_MAIZE)%3B contains Interpro domain(s) IPR001701 Glycoside hydrolase%2C family 9 ;Ontology_term
Solyc07g052980	Xyloglucan endotransglucosylase/hydrolase 5 (AHRD V1 **** C0IRH8_MALDO)%3B contains Interpro domain(s) IPR016455 Xyloglucan endotransglucosylase/hydrolase ;Ontology_term
Solyc07g053540	Fasciclin-like arabinogalactan protein 4 (AHRD V1 ***- A9XTK9_GOSHI)%3B contains Interpro domain(s) IPR000782 FAS1 domain ;Ontology_term
Solyc07g053640	Arabinogalactan-protein (AHRD V1 *-*- Q41256_NICAL);Parent
Solyc07g055740	Strictosidine synthase-like protein (AHRD V1 ***- A7WPL3_TOBAC)%3B contains Interpro domain(s) IPR004141 Strictosidine synthase ;Ontology_term
Solyc07g062550	UDP-N-acetylglucosamine 1-carboxyvinyltransferase (AHRD V1 ***- B1XJX8_SYNP2)%3B contains Interpro domain(s) IPR005750 UDP-N-acetylglucosamine 1-carboxyvinyltransferase ;Ontology_term
Solyc08g014430	Formin 3 (AHRD V1 *-*- D0QAN4_ARATH)%3B contains Interpro domain(s) IPR015425 Actin-binding FH2 ;Ontology_term
Solyc08g067030	Os01g0611000 protein (Fragment) (AHRD V1 ***- Q0JLB5_ORYSJ)%3B contains Interpro domain(s) IPR006946 Protein of unknown function DUF642 ;Parent
Solyc08g067320	Chlorophyll a/b binding protein (AHRD V1 ***- Q41422_SOLTU)%3B contains Interpro domain(s) IPR001344 Chlorophyll A-B binding protein ;Ontology_term
Solyc08g067330	Chlorophyll a-b binding protein 3C-like (AHRD V1 ***- Q2XTE0_SOLTU)%3B contains Interpro domain(s) IPR001344 Chlorophyll A-B binding protein ;Ontology_term
Solyc08g076820	BHLH transcription factor (AHRD V1 **** Q401N4_9LILI)%3B contains Interpro domain(s) IPR011598 Helix-loop-helix DNA-binding ;Ontology_term
Solyc08g078900	Cortical cell-delineating protein (AHRD V1 *--- B6U436_MAIZE)%3B contains Interpro domain(s) IPR013770 Plant lipid transfer protein and hydrophobic protein%2C helical ;Ontology_term
Solyc08g080780	SKIP interacting protein 24 (Fragment) (AHRD V1 *--- B8Q8B0_ORYSI);Parent
Solyc08g082250	Endoglucanase 1 (AHRD V1 ***- B6U0J0_MAIZE)%3B contains Interpro domain(s) IPR008928 Six-hairpin glycosidase-like IPR012341 Six-hairpin glycosidase IPR018221 Glycoside hydrolase%2C family 9%2C active site IPR001701 Glycoside hydrolase%2C family 9 ;Ontology_term
Solyc09g008860	Receptor like kinase%2C RLK;Ontology_term
Solyc09g009010	Cellulose synthase-like C1-2 glycosyltransferase family 2 protein (AHRD V1 **-* D8T077_SELML);Ontology_term
Solyc09g014350	Glycerol-3-phosphate acyltransferase 6 (AHRD V1 **** D7LKT2_ARALY)%3B contains Interpro domain(s) IPR002123 Phospholipid/glycerol acyltransferase ;Ontology_term
Solyc09g072750	Unknown Protein (AHRD V1);Parent
Solyc09g091430	Pectate lyase 1-27 (AHRD V1 **** B9TU35_9ROSI)%3B contains Interpro domain(s) IPR002022 Pectate lyase/Amb allergen ;Ontology_term
Solyc09g097890	Membrane protein (AHRD V1 **-- B6ST21_MAIZE)%3B contains Interpro domain(s) IPR006593 Cytochrome b561/ferric reductase transmembrane ;Parent
Solyc09g098290	Receptor like kinase%2C RLK;Ontology_term
Solyc09g098510	Unknown Protein (AHRD V1)%3B contains Interpro domain(s) IPR006706 Extensin-like region ;Ontology_term
Solyc10g005400	Inositol oxygenase (AHRD V1 **** B9XK04_9BACT)%3B contains Interpro domain(s) IPR007828 Protein of unknown function DUF706 ;Ontology_term
Solyc10g006870	Pto-like%2C Serine/threonine kinase protein%2C resistance protein;Ontology_term
Solyc10g008720	GDSL esterase/lipase At1g28580 (AHRD V1 ***- GDL7_ARATH)%3B contains Interpro domain(s) IPR001087 Lipase%2C GDSL ;Ontology_term
Solyc10g008910	Histone H3 (AHRD V1 ***- D8L9K7_WHEAT)%3B contains Interpro domain(s) IPR000164 Histone H3 ;Ontology_term
Solyc10g009150	Organ-specific protein S2 (AHRD V1 ***- OSS2_PEA);Parent
Solyc10g078580	Unknown Protein (AHRD V1);Parent
Solyc10g086660	Rop guanine nucleotide exchange factor 1 (AHRD V1 ***- ROGF1_ARATH)%3B contains Interpro domain(s) IPR005512 Rop nucleotide exchanger%2C PRONE ;Ontology_term
Solyc11g006250	GDSL esterase/lipase At5g33370 (AHRD V1 ***- GDL79_ARATH)%3B contains Interpro domain(s) IPR001087 Lipase%2C GDSL ;Ontology_term
Solyc11g007250	Protein kinase like protein (AHRD V1 ***- Q0WN21_ARATH)%3B contains Interpro domain(s) IPR002290 Serine/threonine protein kinase ;Ontology_term
Solyc11g020330	class IV heat shock protein (AHRD V1 ***- B6TXB5_MAIZE)%3B contains Interpro domain(s) IPR002068 Heat shock protein Hsp20 ;Parent
Solyc11g066820	Cellulose synthase-like C6 glycosyltransferase family 2 (AHRD V1 **-- A6N4C3_PHYPA)%3B contains Interpro domain(s) IPR001173 Glycosyl transferase%2C family 2 ;Parent
Solyc11g066950	Stress responsive A/B barrel domain family protein (AHRD V1 ***- D7HD13_VIBCH)%3B contains Interpro domain(s) IPR013097 Stress responsive alpha-beta barrel ;Parent
Solyc11g071640	Beta-D-glucosidase (AHRD V1 ***- O82074_TROMA)%3B contains Interpro domain(s) IPR001764 Glycoside hydrolase%2C family 3%2C N-terminal ;Ontology_term
Solyc11g072860	Histone H4 (AHRD V1 ***- B6T0P4_MAIZE)%3B contains Interpro domain(s) IPR001951 Histone H4 ;Ontology_term
Solyc12g009650	Proline rich protein (Fragment) (AHRD V1 *--- P93274_MALDO)%3B contains Interpro domain(s) IPR013770 Plant lipid transfer protein and hydrophobic protein%2C helical ;Ontology_term
Solyc12g010980	Acyltransferase-like protein (AHRD V1 **-- Q589X7_TOBAC)%3B contains Interpro domain(s) IPR003480 Transferase ;Ontology_term
Solyc12g013710	Protochlorophyllide reductase (AHRD V1 ***- Q8LAV9_ARATH)%3B contains Interpro domain(s) IPR005979 Light-dependent protochlorophyllide reductase ;Ontology_term
Solyc12g040790	Menaquinone biosynthesis methyltransferase ubiE (AHRD V1 *-*- UBIE_LISMH)%3B contains Interpro domain(s) IPR013216 Methyltransferase type 11 ;Ontology_term
Solyc12g044330	Aquaporin (AHRD V1 ***- O81186_VERFO)%3B contains Interpro domain(s) IPR012269 Aquaporin ;Ontology_term
Solyc12g057080	UDP-glucuronosyltransferase (AHRD V1 **-- Q5UB81_ARATH)%3B contains Interpro domain(s) IPR002213 UDP-glucuronosyl/UDP-glucosyltransferase ;Ontology_term
Solyc12g099260	ATP citrate lyase a-subunit (AHRD V1 **** Q93YH4_LUPAL)%3B contains Interpro domain(s) IPR016141 Citrate synthase-like%2C core ;Ontology_term

## Sheet: S5
Supplementary Table S5. The 966 DEGs organized by cluster analysis using k-means algorithm. The Cluster ID indicates the index for those genes possessing similar expression profile in all of the 4 stages. Genes with the similar cluster ID show similar trend in the sense of expression profiling when K=20 was used. Numbers representing each gene in each stage indicate their LOG2 expression level fo…
Gene ID	Cluster ID	WW	Dr1	RW	Dr2	Function
Solyc02g089350.2	1	8.83608	3.73227	8.51909	0.687061	Gibberellin regulated protein (AHRD V1 **-- Q2HRH3_MEDTR)%3B contains Interpro domain(s) IPR003854 Gibberellin regulated protein ;Parent=gene:Solyc02g089350.2;from_BOGAS=1;length=1341;nb_exon=4
Solyc06g065970.1	1	11.217	3.29572	9.10494	0.400538	Cortical cell-delineating protein (AHRD V1 **-- B6UGA2_MAIZE)%3B contains Interpro domain(s) IPR013770 Plant lipid transfer protein and hydrophobic protein%2C helical ;Ontology_term=GO:0008289;Parent=gene:Solyc06g065970.1;from_BOGAS=1;interpro2go_term=G
Solyc09g014350.2	1	9.72112	3.21412	8.45549	0.695994	Glycerol-3-phosphate acyltransferase 6 (AHRD V1 **** D7LKT2_ARALY)%3B contains Interpro domain(s) IPR002123 Phospholipid/glycerol acyltransferase ;Ontology_term=GO:0003841;Parent=gene:Solyc09g014350.2;from_BOGAS=1;interpro2go_term=GO:0008152;length=3349
Solyc01g073640.2	1	9.94317	3.2032	9.62872	2.04264	Uncharacterized oxidoreductase Mb1385 (AHRD V1 ***- Y1385_MYCBO)%3B contains Interpro domain(s) IPR002347 Glucose/ribitol dehydrogenase ;Ontology_term=GO:0008152,GO:0055114;Parent=gene:Solyc01g073640.2;from_BOGAS=1;interpro2go_term=GO:0008152,GO:0055114
Solyc07g045440.1	1	9.16128	2.85997	9.01934	1.65535	Fasciclin-like arabinogalactan protein 19 (AHRD V1 ***- A9XTM4_GOSHI)%3B contains Interpro domain(s) IPR000782 FAS1 domain ;Parent=gene:Solyc07g045440.1;from_BOGAS=1;length=1230;nb_exon=1;eugene_evidence_code=10F0H1E1IEG
Solyc02g080210.2	1	9.99567	2.67356	8.92544	0.389567	Pectinesterase (AHRD V1 ***- B9RXQ4_RICCO)%3B contains Interpro domain(s) IPR000070 Pectinesterase%2C catalytic ;Ontology_term=GO:0005618,GO:0030599;Parent=gene:Solyc02g080210.2;from_BOGAS=1;interpro2go_term=GO:0005618,GO:0030599;length=10810;nb_exon=3
Solyc02g063030.2	1	9.42038	2.47249	9.25451	2.62527	LuxR family transcriptional regulator (Fragment) (AHRD V1 *-*- D9ZBL3_9CARY);Parent=gene:Solyc02g063030.2;from_BOGAS=1;length=3874;nb_exon=5
Solyc09g091430.2	1	9.60557	2.31615	8.82024	2.91073	Pectate lyase 1-27 (AHRD V1 **** B9TU35_9ROSI)%3B contains Interpro domain(s) IPR002022 Pectate lyase/Amb allergen ;Ontology_term=GO:0016829;Parent=gene:Solyc09g091430.2;from_BOGAS=1;length=4372;nb_exon=7;sifter_term=GO:0016829
Solyc08g067330.1	1	9.41954	2.31615	9.05058	0	Chlorophyll a-b binding protein 3C-like (AHRD V1 ***- Q2XTE0_SOLTU)%3B contains Interpro domain(s) IPR001344 Chlorophyll A-B binding protein ;Ontology_term=GO:0016020;Parent=gene:Solyc08g067330.1;from_BOGAS=1;interpro2go_term=GO:0016020;length=297;nb_ex
Solyc01g090970.2	1	10.2954	2.31034	9.94285	0	Cortical cell-delineating protein (AHRD V1 **-- B6UGA2_MAIZE)%3B contains Interpro domain(s) IPR013770 Plant lipid transfer protein and hydrophobic protein%2C helical ;Ontology_term=GO:0008289;Parent=gene:Solyc01g090970.2;from_BOGAS=1;interpro2go_term=G
Solyc12g057080.1	1	8.13684	2.04614	8.77732	2.32193	UDP-glucuronosyltransferase (AHRD V1 **-- Q5UB81_ARATH)%3B contains Interpro domain(s) IPR002213 UDP-glucuronosyl/UDP-glucosyltransferase ;Ontology_term=GO:0008152;Parent=gene:Solyc12g057080.1;from_BOGAS=1;interpro2go_term=GO:0008152;length=1563;nb_exon
Solyc07g055740.1	1	9.01625	2.04614	8.56423	1.51602	Strictosidine synthase-like protein (AHRD V1 ***- A7WPL3_TOBAC)%3B contains Interpro domain(s) IPR004141 Strictosidine synthase ;Ontology_term=GO:0004064;Parent=gene:Solyc07g055740.1;from_BOGAS=1;interpro2go_term=GO:0009058;length=1056;nb_exon=1;sifter_
Solyc08g067320.1	1	8.88972	2.04614	8.63485	0	Chlorophyll a/b binding protein (AHRD V1 ***- Q41422_SOLTU)%3B contains Interpro domain(s) IPR001344 Chlorophyll A-B binding protein ;Ontology_term=GO:0016020;Parent=gene:Solyc08g067320.1;from_BOGAS=1;interpro2go_term=GO:0016020;length=276;nb_exon=1;eug
Solyc05g007830.2	1	9.54079	1.95233	9.36422	0.687061	Expansin 2 (AHRD V1 ***- Q9FUM2_PRUAV)%3B contains Interpro domain(s) IPR002963 Expansin ;Ontology_term=GO:0005199;Parent=gene:Solyc05g007830.2;from_BOGAS=1;interpro2go_term=GO:0005576,GO:0009664;length=1971;nb_exon=3;sifter_term=GO:0005199
Solyc01g006400.2	1	9.26425	1.58015	8.32112	1.37851	Cysteine-rich extensin-like protein-4 (AHRD V1 *-*- Q08197_TOBAC);Parent=gene:Solyc01g006400.2;from_BOGAS=1;length=1994;nb_exon=3
Solyc04g050730.2	1	9.65465	1.57531	8.07371	0.400538	GDSL esterase/lipase At5g33370 (AHRD V1 ***- GDL79_ARATH)%3B contains Interpro domain(s) IPR001087 Lipase%2C GDSL ;Ontology_term=GO:0006629;Parent=gene:Solyc04g050730.2;from_BOGAS=1;interpro2go_term=GO:0006629;length=4114;nb_exon=5
Solyc01g086920.2	1	8.76258	1.43296	8.8227	1.51602	LRR receptor-like serine/threonine-protein kinase%2C RLP;Ontology_term=GO:0004675;Parent=gene:Solyc01g086920.2;from_BOGAS=1;interpro2go_term=GO:0005515;length=1431;nb_exon=1;sifter_term=GO:0004675
Solyc05g014000.2	1	9.82966	0.650765	9.22824	0.956057	Pectate lyase (AHRD V1 **** D3IZZ1_GOSHE)%3B contains Interpro domain(s) IPR002022 Pectate lyase/Amb allergen ;Ontology_term=GO:0016829;Parent=gene:Solyc05g014000.2;from_BOGAS=1;length=2807;nb_exon=5;sifter_term=GO:0016829
Solyc11g006250.1	1	10.6376	0.641546	7.18992	0.378512	GDSL esterase/lipase At5g33370 (AHRD V1 ***- GDL79_ARATH)%3B contains Interpro domain(s) IPR001087 Lipase%2C GDSL ;Ontology_term=GO:0006629;Parent=gene:Solyc11g006250.1;from_BOGAS=1;interpro2go_term=GO:0006629;length=2532;nb_exon=5;eugene_evidence_code=
Solyc10g005400.2	1	9.70394	0.356144	9.27132	0	Inositol oxygenase (AHRD V1 **** B9XK04_9BACT)%3B contains Interpro domain(s) IPR007828 Protein of unknown function DUF706 ;Ontology_term=GO:0050113;Parent=gene:Solyc10g005400.2;from_BOGAS=1;interpro2go_term=GO:0005737;length=1552;nb_exon=2;sifter_term=
Solyc07g053540.1	1	7.77755	2.80116	7.6844	0.400538	Fasciclin-like arabinogalactan protein 4 (AHRD V1 ***- A9XTK9_GOSHI)%3B contains Interpro domain(s) IPR000782 FAS1 domain ;Ontology_term=GO:0004773;Parent=gene:Solyc07g053540.1;from_BOGAS=1;length=744;nb_exon=1;sifter_term=GO:0004773;eugene_evidence_cod
Solyc01g107650.2	1	8.31202	2.60881	7.55505	1.66903	Receptor like kinase%2C RLK;Ontology_term=GO:0004675;Parent=gene:Solyc01g107650.2;from_BOGAS=1;interpro2go_term=GO:0005515,GO:0006468;length=3292;nb_exon=2;sifter_term=GO:0004675
Solyc08g076820.2	1	8.35085	2.60644	7.87178	0.378512	BHLH transcription factor (AHRD V1 **** Q401N4_9LILI)%3B contains Interpro domain(s) IPR011598 Helix-loop-helix DNA-binding ;Ontology_term=GO:0003700;Parent=gene:Solyc08g076820.2;from_BOGAS=1;interpro2go_term=GO:0005634,GO:0045449;length=3017;nb_exon=3;
Solyc05g009270.2	1	8.33865	2.60407	7.43813	0.400538	Fatty acid elongase 3-ketoacyl-CoA synthase (AHRD V1 **** Q6DUV5_BRANA)%3B contains Interpro domain(s) IPR012392 Very-long-chain 3-ketoacyl-CoA synthase ;Ontology_term=GO:0009922;Parent=gene:Solyc05g009270.2;from_BOGAS=1;interpro2go_term=GO:0016020,GO:0
Solyc09g072750.2	1	7.75569	2.5435	7.27733	0	Unknown Protein (AHRD V1);Parent=gene:Solyc09g072750.2;from_BOGAS=1;length=744;nb_exon=2
Solyc07g018240.1	1	8.61534	2.47249	6.77518	0	Elongation of very long chain fatty acids protein 4 (AHRD V1 *-** B0W9Y0_CULQU)%3B contains Interpro domain(s) IPR002076 GNS1/SUR4 membrane protein ;Ontology_term=GO:0009922,GO:0005515;Parent=gene:Solyc07g018240.1;from_BOGAS=1;interpro2go_term=GO:001602
Solyc07g045080.2	1	7.51001	2.05311	8.23103	0.678072	Alcohol dehydrogenase zinc-containing (AHRD V1 **-* B4RDK4_PHEZH)%3B contains Interpro domain(s) IPR002085 Alcohol dehydrogenase superfamily%2C zinc-containing ;Ontology_term=GO:0032440,GO:0004022;Parent=gene:Solyc07g045080.2;from_BOGAS=1;interpro2go_te
Solyc10g008910.1	1	8.60144	2.04963	7.72281	1.34483	Histone H3 (AHRD V1 ***- D8L9K7_WHEAT)%3B contains Interpro domain(s) IPR000164 Histone H3 ;Ontology_term=GO:0042802;Parent=gene:Solyc10g008910.1;from_BOGAS=1;interpro2go_term=GO:0003677,GO:0000786;length=411;nb_exon=1;sifter_term=GO:0042802;eugene_evid
Solyc11g072860.1	1	8.53893	1.94486	7.55597	0.389567	Histone H4 (AHRD V1 ***- B6T0P4_MAIZE)%3B contains Interpro domain(s) IPR001951 Histone H4 ;Ontology_term=GO:0043565;Parent=gene:Solyc11g072860.1;from_BOGAS=1;interpro2go_term=GO:0005634,GO:0003677;length=312;nb_exon=1;sifter_term=GO:0043565;eugene_evid
Solyc06g050900.2	1	7.75789	1.83188	7.99531	1.9222	Peptide transporter (AHRD V1 **-* O22305_LOTJA)%3B contains Interpro domain(s) IPR000109 TGF-beta receptor%2C type I/II extracellular region ;Ontology_term=GO:0042937,GO:0042936;Parent=gene:Solyc06g050900.2;from_BOGAS=1;interpro2go_term=GO:0016020;lengt
Solyc07g007260.2	1	8.58699	1.7137	7.61449	0	Metallocarboxypeptidase inhibitor (AHRD V1 ***- MCPI_SOLLC)%3B contains Interpro domain(s) IPR004231 Proteinase inhibitor I37%2C carboxypeptidase A ;Ontology_term=GO:0008191,GO:0004866;Parent=gene:Solyc07g007260.2;from_BOGAS=1;interpro2go_term=GO:000819
Solyc07g055950.2	1	9.72419	1.70487	5.99707	0.941106	Meiosis 5 (AHRD V1 *-*- B6T5X0_MAIZE);Parent=gene:Solyc07g055950.2;from_BOGAS=1;length=1975;nb_exon=3
Solyc05g005760.2	1	8.22925	1.26903	7.47905	0.722466	NHL repeat-containing protein (AHRD V1 ***- D7KY00_ARALY)%3B contains Interpro domain(s) IPR011042 Six-bladed beta-propeller%2C TolB-like ;Parent=gene:Solyc05g005760.2;from_BOGAS=1;length=3427;nb_exon=7
Solyc04g014510.2	1	7.29361	0.895303	7.50756	0.704872	Glutamine synthetase (AHRD V1 ***- Q5QJ64_9SOLA)%3B contains Interpro domain(s) IPR008146 Glutamine synthetase%2C catalytic region ;Ontology_term=GO:0004356;Parent=gene:Solyc04g014510.2;from_BOGAS=1;interpro2go_term=GO:0006807,GO:0003824;length=4258;nb_
Solyc09g009010.2	1	8.09814	0.895303	6.84285	0	Cellulose synthase-like C1-2 glycosyltransferase family 2 protein (AHRD V1 **-* D8T077_SELML);Ontology_term=GO:0051753,GO:0016759;Parent=gene:Solyc09g009010.2;from_BOGAS=1;length=2237;nb_exon=6;sifter_term=GO:0051753,GO:0016759
Solyc08g078900.1	1	9.08927	0.887525	7.02026	0.687061	Cortical cell-delineating protein (AHRD V1 *--- B6U436_MAIZE)%3B contains Interpro domain(s) IPR013770 Plant lipid transfer protein and hydrophobic protein%2C helical ;Ontology_term=GO:0006869;Parent=gene:Solyc08g078900.1;from_BOGAS=1;interpro2go_term=G
Solyc03g005790.2	1	8.37356	0.887525	7.9357	0.389567	Chlorophyll a/b-binding protein (AHRD V1 ***- Q41234_PINTH)%3B contains Interpro domain(s) IPR001344 Chlorophyll A-B binding protein ;Ontology_term=GO:0016020;Parent=gene:Solyc03g005790.2;from_BOGAS=1;interpro2go_term=GO:0016020;length=653;nb_exon=2
Solyc12g010980.1	1	7.63568	0	7.50962	1.15704	Acyltransferase-like protein (AHRD V1 **-- Q589X7_TOBAC)%3B contains Interpro domain(s) IPR003480 Transferase ;Ontology_term=GO:0016747;Parent=gene:Solyc12g010980.1;from_BOGAS=1;interpro2go_term=GO:0016747;length=1338;nb_exon=1;eugene_evidence_code=10F0
Solyc04g074640.2	2	10.8082	5.69683	10.3906	3.12928	L-ascorbate peroxidase (AHRD V1 ***- A8JG56_CHLRE)%3B contains Interpro domain(s) IPR002207 Plant ascorbate peroxidase ;Ontology_term=GO:0005031;Parent=gene:Solyc04g074640.2;from_BOGAS=1;interpro2go_term=GO:0055114;length=5178;nb_exon=12;sifter_term=GO:
Solyc11g022590.1	2	11.2363	5.61677	9.24229	1.16993	Kunitz trypsin inhibitor 4 (Fragment) (AHRD V1 **** C1J5E0_POPBA)%3B contains Interpro domain(s) IPR002160 Proteinase inhibitor I3%2C Kunitz legume ;Ontology_term=GO:0004867,GO:0015066;Parent=gene:Solyc11g022590.1;from_BOGAS=1;interpro2go_term=GO:000486
Solyc02g070990.1	2	14.1893	5.33735	12.9017	3.37016	Chlorophyll a/b binding protein (AHRD V1 **** Q41422_SOLTU)%3B contains Interpro domain(s) IPR001344 Chlorophyll A-B binding protein ;Ontology_term=GO:0005515,GO:0016168;Parent=gene:Solyc02g070990.1;from_BOGAS=1;interpro2go_term=GO:0016020;length=798;nb
Solyc08g067030.2	2	10.5354	4.90737	10.6247	2.72028	Os01g0611000 protein (Fragment) (AHRD V1 ***- Q0JLB5_ORYSJ)%3B contains Interpro domain(s) IPR006946 Protein of unknown function DUF642 ;Parent=gene:Solyc08g067030.2;from_BOGAS=1;length=4822;nb_exon=3
Solyc02g070950.1	2	14.3816	4.70099	13.4362	4.01703	Chlorophyll a/b binding protein (AHRD V1 **** Q41422_SOLTU)%3B contains Interpro domain(s) IPR001344 Chlorophyll A-B binding protein ;Ontology_term=GO:0005515,GO:0016168;Parent=gene:Solyc02g070950.1;from_BOGAS=1;interpro2go_term=GO:0016020;length=798;nb
Solyc03g111690.2	2	10.2796	4.28318	10.6023	4.24869	Pectate lyase (AHRD V1 **** Q2Z1Y4_PRUMU)%3B contains Interpro domain(s) IPR002022 Pectate lyase/Amb allergen ;Ontology_term=GO:0016829;Parent=gene:Solyc03g111690.2;from_BOGAS=1;length=2152;nb_exon=4;sifter_term=GO:0016829
Solyc06g064550.2	2	10.2241	4.0027	10.5335	4.47249	Aspartokinase-homoserine dehydrogenase (AHRD V1 **** O63067_SOYBN)%3B contains Interpro domain(s) IPR001341 Aspartate kinase region ;Ontology_term=GO:0004072,GO:0004412;Parent=gene:Solyc06g064550.2;from_BOGAS=1;interpro2go_term=GO:0008652,GO:0008152,GO:
Solyc03g005780.1	2	14.7036	3.92695	14.6001	3.49185	Chlorophyll a-b binding protein 3C-like (AHRD V1 **** Q2XTE0_SOLTU)%3B contains Interpro domain(s) IPR001344 Chlorophyll A-B binding protein ;Ontology_term=GO:0016168;Parent=gene:Solyc03g005780.1;from_BOGAS=1;interpro2go_term=GO:0016020;length=804;nb_ex
Solyc12g009650.1	2	12.5789	3.52732	11.1076	3.21878	Proline rich protein (Fragment) (AHRD V1 *--- P93274_MALDO)%3B contains Interpro domain(s) IPR013770 Plant lipid transfer protein and hydrophobic protein%2C helical ;Ontology_term=GO:0005199,GO:0006869;Parent=gene:Solyc12g009650.1;from_BOGAS=1;interpro2
Solyc12g040790.1	2	10.9182	3.45286	12.354	5.337	Menaquinone biosynthesis methyltransferase ubiE (AHRD V1 *-*- UBIE_LISMH)%3B contains Interpro domain(s) IPR013216 Methyltransferase type 11 ;Ontology_term=GO:0008152;Parent=gene:Solyc12g040790.1;from_BOGAS=1;interpro2go_term=GO:0008152;length=3675;nb_e
Solyc12g013710.1	2	11.3552	2.39506	10.5812	5.01926	Protochlorophyllide reductase (AHRD V1 ***- Q8LAV9_ARATH)%3B contains Interpro domain(s) IPR005979 Light-dependent protochlorophyllide reductase ;Ontology_term=GO:0004745;Parent=gene:Solyc12g013710.1;from_BOGAS=1;interpro2go_term=GO:0008152,GO:0055114;l
Solyc07g041720.1	2	11.8186	2.04264	12.1695	2.57531	Oxalate oxidase-like germin 171 (AHRD V1 **** Q9FPQ0_BETVU)%3B contains Interpro domain(s) IPR014710 RmlC-like jelly roll fold ;Ontology_term=GO:0050162;Parent=gene:Solyc07g041720.1;from_BOGAS=1;interpro2go_term=GO:0045735,GO:0048046;length=636;nb_exon=
Solyc03g123410.1	2	11.7143	1.83996	11.3408	1.79909	Oxalate oxidase-like germin 171 (AHRD V1 **** Q9FPQ0_BETVU)%3B contains Interpro domain(s) IPR014710 RmlC-like jelly roll fold ;Ontology_term=GO:0050162;Parent=gene:Solyc03g123410.1;from_BOGAS=1;interpro2go_term=GO:0045735,GO:0048046;length=627;nb_exon=
Solyc06g069730.2	2	12.6113	0.641546	10.7485	1.15704	Chlorophyll a-b binding protein 4%2C chloroplastic (AHRD V1 ***- CA4_ARATH)%3B contains Interpro domain(s) IPR001344 Chlorophyll A-B binding protein ;Ontology_term=GO:0016020;Parent=gene:Solyc06g069730.2;from_BOGAS=1;interpro2go_term=GO:0016020;length=1
Solyc06g009140.2	3	7.94691	10.1901	4.76288	6.69988	Late embryogenesis abundant 3 family protein (AHRD V1 ***- D7KBC5_ARALY)%3B contains Interpro domain(s) IPR004926 Late embryogenesis abundant protein 3 ;Ontology_term=GO:0006950;Parent=gene:Solyc06g009140.2;from_BOGAS=1;interpro2go_term=GO:0006950;lengt
Solyc02g086530.2	3	6.49105	10.1131	4.32409	9.1075	Alpha-galactosidase (AHRD V1 **-- C0NUM4_AJECG)%3B contains Interpro domain(s) IPR008811 Raffinose synthase ;Ontology_term=GO:0047274;Parent=gene:Solyc02g086530.2;from_BOGAS=1;length=4204;nb_exon=6;sifter_term=GO:0047274
Solyc08g078040.2	3	7.02591	9.83308	4.91073	8.68141	Monooxygenase FAD-binding (AHRD V1 ***- D8MSJ3_9ENTR)%3B contains Interpro domain(s) IPR003042 Aromatic-ring hydroxylase-like ;Ontology_term=GO:0008152,GO:0016491;Parent=gene:Solyc08g078040.2;from_BOGAS=1;interpro2go_term=GO:0008152,GO:0016491;length=31
Solyc02g079930.2	3	6.45368	9.78797	4.65992	9.65839	Phosphosulfolactate synthase (AHRD V1 ***- Q1ASZ8_RUBXD)%3B contains Interpro domain(s) IPR003830 (2R)-phospho-3-sulpholactate synthase%2C ComA ;Ontology_term=GO:0019295,GO:0008152;Parent=gene:Solyc02g079930.2;from_BOGAS=1;interpro2go_term=GO:0019295,GO
Solyc11g008260.1	3	7.0814	9.69559	4.72465	8.70601	Cysteine proteinase cathepsin F (AHRD V1 **-- D3TN89_GLOMM)%3B contains Interpro domain(s) IPR013128 Peptidase C1A%2C papain ;Ontology_term=GO:0006508,GO:0008234;Parent=gene:Solyc11g008260.1;from_BOGAS=1;interpro2go_term=GO:0006508,GO:0008234;length=259
Solyc01g057000.2	3	6.80439	9.67522	4.29719	10.1727	Universal stress protein family protein (AHRD V1 ***- D7LAT3_ARALY)%3B contains Interpro domain(s) IPR006016 UspA ;Ontology_term=GO:0006950;Parent=gene:Solyc01g057000.2;from_BOGAS=1;interpro2go_term=GO:0006950;length=2402;nb_exon=4
Solyc02g084980.2	3	5.99164	9.65941	4.85748	9.14789	Galactinol synthase (AHRD V1 ***- C7G304_SOLLC)%3B contains Interpro domain(s) IPR002495 Glycosyl transferase%2C family 8 ;Ontology_term=GO:0016758;Parent=gene:Solyc02g084980.2;from_BOGAS=1;interpro2go_term=GO:0016757;length=1601;nb_exon=3;sifter_term=G
Solyc11g008440.1	3	8.11962	9.64988	5.0018	8.16887	Amino acid transporter (AHRD V1 **** B9HLH9_POPTR)%3B contains Interpro domain(s) IPR013057 Amino acid transporter%2C transmembrane ;Ontology_term=GO:0015188,GO:0005302,GO:0015186;Parent=gene:Solyc11g008440.1;from_BOGAS=1;length=3427;nb_exon=11;sifter_t
Solyc07g053890.2	3	6.28003	9.64075	5.49249	9.07189	O-acyltransferase WSD1 (AHRD V1 **-- WSD1_ARATH)%3B contains Interpro domain(s) IPR009721 Protein of unknown function DUF1298 ;Parent=gene:Solyc07g053890.2;from_BOGAS=1;length=4586;nb_exon=5
Solyc08g075150.2	3	6.98641	9.55242	3.55582	8.23074	Genomic DNA chromosome 5 TAC clone K9E15 (AHRD V1 *-*- Q9FH79_ARATH);Parent=gene:Solyc08g075150.2;from_BOGAS=1;length=3421;nb_exon=3
Solyc07g053360.2	3	6.88056	9.53494	3.854	7.77512	Seed biotin-containing protein SBP65 (AHRD V1 *--- SBP65_PEA)%3B contains Interpro domain(s) IPR004238 Late embryogenesis abundant protein ;Parent=gene:Solyc07g053360.2;from_BOGAS=1;length=1740;nb_exon=2
Solyc11g020330.1	3	4.77452	9.50066	3.89239	10.5588	class IV heat shock protein (AHRD V1 ***- B6TXB5_MAIZE)%3B contains Interpro domain(s) IPR002068 Heat shock protein Hsp20 ;Parent=gene:Solyc11g020330.1;from_BOGAS=1;length=573;nb_exon=1;eugene_evidence_code=10F1H1E1IEG
Solyc03g013440.2	3	7.84962	9.4888	4.09085	7.47679	Amino acid transporter family protein (AHRD V1 **** D7LM67_ARALY)%3B contains Interpro domain(s) IPR013057 Amino acid transporter%2C transmembrane ;Ontology_term=GO:0015171;Parent=gene:Solyc03g013440.2;from_BOGAS=1;length=4158;nb_exon=4;sifter_term=GO:0
Solyc01g104740.2	3	6.30488	9.47638	5.42291	9.80943	Multiprotein bridging factor 1 (AHRD V1 ***- C8C4P8_WHEAT)%3B contains Interpro domain(s) IPR013729 Multiprotein bridging factor 1%2C N-terminal ;Ontology_term=GO:0003713;Parent=gene:Solyc01g104740.2;from_BOGAS=1;interpro2go_term=GO:0043565,GO:0003677;l
Solyc01g087180.2	3	6.36562	9.41851	5.11645	8.35592	Unknown Protein (AHRD V1);Parent=gene:Solyc01g087180.2;from_BOGAS=1;length=1689;nb_exon=2
Solyc12g006260.1	3	6.35332	9.37543	4.82273	9.10423	Glycine rich protein-interacting protein (AHRD V1 ***- Q4U602_TOBAC);Parent=gene:Solyc12g006260.1;from_BOGAS=1;length=408;nb_exon=1;eugene_evidence_code=10F1H1E1IEG
Solyc09g092710.2	3	5.46728	9.34223	3.1375	7.83213	Glycine rich protein (AHRD V1 ***- Q9FXS8_TOBAC)%3B contains Interpro domain(s) IPR010800 Glycine rich ;Parent=gene:Solyc09g092710.2;from_BOGAS=1;length=1489;nb_exon=3
Solyc03g082420.2	3	5.25361	9.32398	4.26679	12.0411	Heat shock protein (AHRD V1 ***- A9QVH3_9FABA)%3B contains Interpro domain(s) IPR002068 Heat shock protein Hsp20 ;Parent=gene:Solyc03g082420.2;from_BOGAS=1;length=1087;nb_exon=2
Solyc01g109170.2	3	6.53154	9.28804	4.59335	7.6175	Cold acclimation protein COR413-like (AHRD V1 ***- A6YDU6_LOLTE)%3B contains Interpro domain(s) IPR008892 Cold acclimation WCOR413 ;Parent=gene:Solyc01g109170.2;from_BOGAS=1;length=1946;nb_exon=4
Solyc01g107170.2	3	6.36265	9.11588	4.59694	7.82788	Zinc finger protein (AHRD V1 ***- A0T3Q5_SOLTU)%3B contains Interpro domain(s) IPR007087 Zinc finger%2C C2H2-type ;Ontology_term=GO:0003700,GO:0016564;Parent=gene:Solyc01g107170.2;from_BOGAS=1;interpro2go_term=GO:0005622;length=1299;nb_exon=1;sifter_ter
Solyc02g084840.2	3	5.89482	9.02945	4.54967	7.97865	Dehydrin DHN1 (AHRD V1 *-*- DHN1_PEA)%3B contains Interpro domain(s) IPR000167 Dehydrin ;Ontology_term=GO:0009415;Parent=gene:Solyc02g084840.2;from_BOGAS=1;interpro2go_term=GO:0009415;length=969;nb_exon=3
Solyc01g103920.2	3	5.15299	8.99752	4.90833	9.65607	Ferredoxin I (AHRD V1 ***- Q93XJ9_SOLTU)%3B contains Interpro domain(s) IPR010241 Ferredoxin [2Fe-2S]%2C plant ;Ontology_term=GO:0005515;Parent=gene:Solyc01g103920.2;from_BOGAS=1;interpro2go_term=GO:0009055,GO:0051536,GO:0022900;length=755;nb_exon=1;sif
Solyc05g008390.2	3	6.02989	8.97888	4.92932	8.32944	RING zinc finger-containing protein (AHRD V1 *--- Q54MR8_DICDI)%3B contains Interpro domain(s) IPR011016 Zinc finger%2C RING-CH-type ;Ontology_term=GO:0005515;Parent=gene:Solyc05g008390.2;from_BOGAS=1;interpro2go_term=GO:0008270;length=3514;nb_exon=8;si
Solyc01g100460.2	3	6.43212	8.92804	3.46728	7.54365	BZIP transcription factor (AHRD V1 **** C0LQL1_9CARY)%3B contains Interpro domain(s) IPR011616 bZIP transcription factor%2C bZIP-1 ;Ontology_term=GO:0043565,GO:0003700,GO:0046982;Parent=gene:Solyc01g100460.2;from_BOGAS=1;interpro2go_term=GO:0006355;leng
Solyc03g123600.2	3	6.20653	8.9009	4.85649	8.08608	Alanine aminotransferase (AHRD V1 ***- Q6VEJ5_CAPAN)%3B contains Interpro domain(s) IPR004839 Aminotransferase%2C class I and II ;Ontology_term=GO:0005524;Parent=gene:Solyc03g123600.2;from_BOGAS=1;interpro2go_term=GO:0009058,GO:0030170;length=6491;nb_ex
Solyc04g051280.2	3	5.90857	8.84207	4.45418	10.0165	F16G16.9 protein (Fragment) (AHRD V1 *-*- Q9SS51_ARATH);Parent=gene:Solyc04g051280.2;from_BOGAS=1;length=3707;nb_exon=2
Solyc04g076710.2	3	6.54612	8.73525	4.70764	7.61309	Unknown Protein (AHRD V1);Parent=gene:Solyc04g076710.2;from_BOGAS=1;length=14304;nb_exon=5
Solyc06g066680.2	3	6.31397	8.71015	4.35332	8.88029	Mitochondrial carrier protein (AHRD V1 ***- D2VIZ2_NAEGR)%3B contains Interpro domain(s) IPR002067 Mitochondrial carrier protein ;Ontology_term=GO:0015227;Parent=gene:Solyc06g066680.2;from_BOGAS=1;interpro2go_term=GO:0016020,GO:0005743;length=3116;nb_ex
Solyc02g077980.1	3	6.04723	8.56872	3.42626	7.95181	Unknown Protein (AHRD V1);Parent=gene:Solyc02g077980.1;from_BOGAS=1;length=652;nb_exon=2;eugene_evidence_code=10F0H0E0IEG
Solyc06g071750.2	3	6.18488	8.5185	3.9607	7.72772	Octicosapeptide/Phox/Bem1p domain-containing protein (AHRD V1 **-- D7LRK8_ARALY)%3B contains Interpro domain(s) IPR000270 Octicosapeptide/Phox/Bem1p ;Parent=gene:Solyc06g071750.2;from_BOGAS=1;length=1086;nb_exon=2
Solyc08g067630.2	3	5.64904	8.50247	3.73552	10.3319	Unknown Protein (AHRD V1);Parent=gene:Solyc08g067630.2;from_BOGAS=1;length=923;nb_exon=2
Solyc07g052620.1	3	5.91145	8.47772	3.47119	7.62454	Zinc finger protein CONSTANS-LIKE 4 (AHRD V1 *-*- COL4_ARATH)%3B contains Interpro domain(s) IPR000315 Zinc finger%2C B-box ;Ontology_term=GO:0005622;Parent=gene:Solyc07g052620.1;from_BOGAS=1;interpro2go_term=GO:0005622;length=393;nb_exon=1;eugene_evide
Solyc10g084170.1	3	5.22766	8.45405	4.08746	8.62575	Bcl-2-associated athanogene-like protein (AHRD V1 ***- D1MIX4_VITVI)%3B contains Interpro domain(s) IPR000048 IQ calmodulin-binding region ;Ontology_term=GO:0006915;Parent=gene:Solyc10g084170.1;from_BOGAS=1;interpro2go_term=GO:0006915;length=513;nb_exon
Solyc04g016420.2	3	5.67948	8.31759	4.29646	7.98282	Unknown Protein (AHRD V1);Parent=gene:Solyc04g016420.2;from_BOGAS=1;length=2627;nb_exon=2
Solyc09g075950.1	3	5.20438	8.29232	4.69766	8.84449	Heat shock protein 1 (AHRD V1 ***- B6SXY0_MAIZE)%3B contains Interpro domain(s) IPR013126 Heat shock protein 70 ;Ontology_term=GO:0042623;Parent=gene:Solyc09g075950.1;from_BOGAS=1;interpro2go_term=GO:0005524;length=1731;nb_exon=1;sifter_term=GO:0042623;
Solyc09g007790.1	3	6.00045	8.27761	3.69377	7.5281	Arabidopsis thaliana genomic DNA chromosome 5 P1 clone MOK16 (AHRD V1 ***- Q9LYW2_ARATH)%3B contains Interpro domain(s) IPR007608 Protein of unknown function DUF584 ;Ontology_term=GO:0005515;Parent=gene:Solyc09g007790.1;from_BOGAS=1;length=477;nb_exon=1
Solyc04g071780.2	3	4.88313	8.13832	4.63865	10.3219	Cytochrome P450;Ontology_term=GO:0019825;Parent=gene:Solyc04g071780.2;from_BOGAS=1;interpro2go_term=GO:0020037,GO:0055114;length=1748;nb_exon=2;sifter_term=GO:0019825
Solyc01g095930.2	3	4.50335	7.95745	4.85499	8.90433	O-acyltransferase WSD1 (AHRD V1 **-- WSD1_ARATH)%3B contains Interpro domain(s) IPR004255 Uncharacterised protein family UPF0089 ;Parent=gene:Solyc01g095930.2;from_BOGAS=1;length=2543;nb_exon=6
Solyc05g052750.2	3	5.99481	7.89645	4.45549	8.24451	Hydrolase alpha/beta fold family protein (AHRD V1 ***- D7KX74_ARALY);Parent=gene:Solyc05g052750.2;from_BOGAS=1;length=1910;nb_exon=3
Solyc06g007180.2	3	6.83099	7.86938	3.73444	10.6334	Asparagine synthase (Glutamine-hydrolyzing) (AHRD V1 **** A9EDI4_9FLAO)%3B contains Interpro domain(s) IPR006426 Asparagine synthase%2C glutamine-hydrolyzing ;Ontology_term=GO:0004066,GO:0042803;Parent=gene:Solyc06g007180.2;from_BOGAS=1;interpro2go_term
Solyc01g091160.2	3	5.89166	7.76029	5.45746	9.36529	Agmatinase (AHRD V1 ***- Q1IPT1_ACIBL)%3B contains Interpro domain(s) IPR006035 Ureohydrolase ;Ontology_term=GO:0046872;Parent=gene:Solyc01g091160.2;from_BOGAS=1;interpro2go_term=GO:0046872;length=4360;nb_exon=7
Solyc03g123710.2	3	4.5509	7.72921	6.19751	9.40263	Unknown Protein (AHRD V1);Parent=gene:Solyc03g123710.2;from_BOGAS=1;length=554;nb_exon=2
Solyc09g007270.2	3	4.55152	7.45763	5.6017	10.7058	Ascorbate peroxidase (AHRD V1 **** B9VRH6_CITMA)%3B contains Interpro domain(s) IPR002207 Plant ascorbate peroxidase ;Ontology_term=GO:0004130,GO:0005247;Parent=gene:Solyc09g007270.2;from_BOGAS=1;interpro2go_term=GO:0055114;length=4126;nb_exon=10;sifter
Solyc01g095150.2	3	5.62029	7.19476	6.44807	10.2038	Late embryogenesis abundant protein (Fragment) (AHRD V1 **-- B7TGE2_PINSY)%3B contains Interpro domain(s) IPR013990 Water Stress and Hypersensitive response ;Ontology_term=GO:0009269;Parent=gene:Solyc01g095150.2;from_BOGAS=1;interpro2go_term=GO:0009269;
Solyc08g077370.2	3	5.28133	7.08268	4.54473	9.18619	Purine permease family protein (AHRD V1 **-* D7MCV2_ARALY)%3B contains Interpro domain(s) IPR004853 Protein of unknown function DUF250 ;Ontology_term=GO:0005345;Parent=gene:Solyc08g077370.2;from_BOGAS=1;length=1629;nb_exon=3;sifter_term=GO:0005345
Solyc04g014480.2	3	4.55152	6.77992	5.44626	10.3707	class I heat shock protein 3 (AHRD V1 ***- B6TQD6_MAIZE)%3B contains Interpro domain(s) IPR002068 Heat shock protein Hsp20 ;Ontology_term=GO:0051082,GO:0042802;Parent=gene:Solyc04g014480.2;from_BOGAS=1;length=1564;nb_exon=2;sifter_term=GO:0051082,GO:004
Solyc10g083380.1	3	7.96849	10.0887	6.61559	7.31578	Unknown Protein (AHRD V1)%3B contains Interpro domain(s) IPR004827 Basic-leucine zipper (bZIP) transcription factor ;Ontology_term=GO:0006355;Parent=gene:Solyc10g083380.1;from_BOGAS=1;interpro2go_term=GO:0006355;length=1547;nb_exon=5;eugene_evidence_cod
Solyc08g062340.2	3	5.50494	9.03859	6.63909	11.0285	Class II small heat shock protein Le-HSP17.6 (AHRD V1 ***- Q96489_SOLLC)%3B contains Interpro domain(s) IPR002068 Heat shock protein Hsp20 ;Ontology_term=GO:0051082;Parent=gene:Solyc08g062340.2;from_BOGAS=1;length=773;nb_exon=1;sifter_term=GO:0051082
Solyc11g021060.1	4	11.4837	11.3591	10.2962	4.77189	Proteinase inhibitor (AHRD V1 ***- Q40378_NICAL)%3B contains Interpro domain(s) IPR003465 Proteinase inhibitor I20%2C Pin2 ;Ontology_term=GO:0004867;Parent=gene:Solyc11g021060.1;from_BOGAS=1;interpro2go_term=GO:0004867;length=832;nb_exon=2;eugene_eviden
Solyc12g006050.1	4	9.65148	10.0424	9.16656	6.6605	Nitrate transporter (AHRD V1 ***- Q8LG02_ARATH)%3B contains Interpro domain(s) IPR000109 TGF-beta receptor%2C type I/II extracellular region ;Ontology_term=GO:0016020;Parent=gene:Solyc12g006050.1;from_BOGAS=1;interpro2go_term=GO:0016020;length=2250;nb_e
Solyc01g094790.2	4	9.36864	10.0151	8.01614	6.62761	Cysteine synthase (AHRD V1 ***- Q9FS29_SOLTU)%3B contains Interpro domain(s) IPR005859 Cysteine synthase A ;Ontology_term=GO:0008152,GO:0006535,GO:0005976;Parent=gene:Solyc01g094790.2;from_BOGAS=1;interpro2go_term=GO:0008152,GO:0006535,GO:0005976;length
Solyc10g080730.1	4	8.86796	9.89769	8.21791	6.82451	Thioredoxin family protein (AHRD V1 ***- D7KIT3_ARALY)%3B contains Interpro domain(s) IPR015467 Thioredoxin%2C core ;Ontology_term=GO:0045454;Parent=gene:Solyc10g080730.1;from_BOGAS=1;interpro2go_term=GO:0045454;length=1872;nb_exon=4;eugene_evidence_cod
Solyc06g066700.1	4	9.48734	9.50305	9.91731	5.66988	Unknown Protein (AHRD V1);Parent=gene:Solyc06g066700.1;from_BOGAS=1;length=249;nb_exon=1;eugene_evidence_code=10F1H0E1IEG
Solyc10g086180.1	4	10.6279	9.36914	8.67246	7.45129	Phenylalanine ammonia-lyase (AHRD V1 ***- D2CFQ1_9SOLA)%3B contains Interpro domain(s) IPR005922 Phenylalanine ammonia-lyase ;Ontology_term=GO:0009058,GO:0005737,GO:0003824;Parent=gene:Solyc10g086180.1;from_BOGAS=1;interpro2go_term=GO:0009058,GO:0005737
Solyc02g067050.2	4	9.06226	9.11733	8.23213	5.9939	Uncharacterized ACR COG1678 family protein (AHRD V1 **-- B6SSQ6_MAIZE)%3B contains Interpro domain(s) IPR003774 Protein of unknown function DUF179 ;Parent=gene:Solyc02g067050.2;from_BOGAS=1;length=1730;nb_exon=2
Solyc07g043400.1	4	9.05393	9.10447	8.56152	6.09424	Unknown Protein (AHRD V1);Parent=gene:Solyc07g043400.1;from_BOGAS=1;length=204;nb_exon=1;eugene_evidence_code=10F1H0E1IEG
Solyc02g063000.2	4	9.98386	9.04133	9.50283	5.2589	Glucosyltransferase (AHRD V1 **** A7M6J8_9ERIC)%3B contains Interpro domain(s) IPR002213 UDP-glucuronosyl/UDP-glucosyltransferase ;Ontology_term=GO:0047209;Parent=gene:Solyc02g063000.2;from_BOGAS=1;interpro2go_term=GO:0008152;length=1840;nb_exon=2;sifte
Solyc01g097340.2	4	10.3372	8.96041	10.3321	6.16912	NAD-dependent epimerase/dehydratase family protein-like protein (AHRD V1 ***- Q2XPW6_SOLTU)%3B contains Interpro domain(s) IPR016040 NAD(P)-binding domain ;Ontology_term=GO:0044237,GO:0008152;Parent=gene:Solyc01g097340.2;from_BOGAS=1;interpro2go_term=GO
Solyc04g049360.2	4	8.82365	8.88646	8.03612	5.43029	4-amino-4-deoxychorismate synthase component I (AHRD V1 **** D9W9C0_STRHY)%3B contains Interpro domain(s) IPR005802 Para-aminobenzoate synthase%2C component I ;Ontology_term=GO:0005515,GO:0046820;Parent=gene:Solyc04g049360.2;from_BOGAS=1;interpro2go_ter
Solyc06g074090.2	4	8.95925	8.44547	7.82801	5.69544	Sterol reductase (AHRD V1 **** A8IA67_CHLRE)%3B contains Interpro domain(s) IPR001171 Ergosterol biosynthesis ERG4/ERG24 ;Ontology_term=GO:0047598,GO:0009918;Parent=gene:Solyc06g074090.2;from_BOGAS=1;interpro2go_term=GO:0016020;length=5928;nb_exon=13;si
Solyc01g094460.2	4	9.0013	8.27826	8.53664	4.53543	AT-hook motif nuclear localized protein 1 (AHRD V1 ***- O04696_PEA)%3B contains Interpro domain(s) IPR005175 Protein of unknown function DUF296 ;Ontology_term=GO:0003677,GO:0006355;Parent=gene:Solyc01g094460.2;from_BOGAS=1;interpro2go_term=GO:0003677,GO
Solyc01g091320.2	4	10.0082	7.82864	9.68783	2.24489	Sterol 4-alpha-methyl-oxidase 2 (AHRD V1 **** D7KH21_ARALY)%3B contains Interpro domain(s) IPR006694 Fatty acid hydroxylase ;Ontology_term=GO:0080065;Parent=gene:Solyc01g091320.2;from_BOGAS=1;interpro2go_term=GO:0005783;length=3078;nb_exon=5;sifter_term
Solyc07g041920.2	4	10.0663	7.79572	10.9193	4.33842	Cathepsin L-like cysteine proteinase (AHRD V1 **-* A7LJ78_DERVA)%3B contains Interpro domain(s) IPR013128 Peptidase C1A%2C papain ;Ontology_term=GO:0030984,GO:0004197;Parent=gene:Solyc07g041920.2;from_BOGAS=1;interpro2go_term=GO:0006508,GO:0008234;lengt
Solyc05g009470.2	4	10.2061	7.79142	9.8897	5.80967	Alpha-glucosidase (AHRD V1 **** Q9LEC9_SOLTU)%3B contains Interpro domain(s) IPR000322 Glycoside hydrolase%2C family 31 ;Ontology_term=GO:0004558;Parent=gene:Solyc05g009470.2;from_BOGAS=1;interpro2go_term=GO:0005975;length=7954;nb_exon=3;sifter_term=GO:
Solyc10g078240.1	4	9.41217	7.73688	7.63285	6.79142	Cytochrome P450;Ontology_term=GO:0019825;Parent=gene:Solyc10g078240.1;from_BOGAS=1;interpro2go_term=GO:0020037,GO:0055114;length=2558;nb_exon=3;sifter_term=GO:0019825;eugene_evidence_code=10F0H1E1IEG
Solyc03g116730.2	4	11.2301	7.69286	10.5864	4.91504	Stearoyl-CoA 9-desaturase (AHRD V1 **** D7E3I2_NOSA0)%3B contains Interpro domain(s) IPR015876 Fatty acid desaturase%2C type 1%2C core ;Ontology_term=GO:0004768;Parent=gene:Solyc03g116730.2;from_BOGAS=1;interpro2go_term=GO:0055114;length=2418;nb_exon=5;
Solyc10g055810.1	4	8.70096	7.64184	10.7462	6.35173	Endochitinase (Chitinase) (AHRD V1 **** Q43184_SOLTU)%3B contains Interpro domain(s) IPR016283 Glycoside hydrolase%2C family 19 IPR018371 Chitin-binding%2C type 1%2C conserved site IPR000726 Glycoside hydrolase%2C family 19%2C catalytic IPR001002
Solyc11g066670.1	4	9.00899	7.59574	8.80252	5.16631	UDP-glucosyltransferase (AHRD V1 *-*- B8QI32_9MAGN)%3B contains Interpro domain(s) IPR002213 UDP-glucuronosyl/UDP-glucosyltransferase ;Ontology_term=GO:0008152;Parent=gene:Solyc11g066670.1;from_BOGAS=1;interpro2go_term=GO:0008152;length=1404;nb_exon=1;e
Solyc10g005960.1	4	9.77599	7.56407	9.20643	4.98048	Fasciclin-like arabinogalactan protein 10 (AHRD V1 ***- A9XTL5_GOSHI)%3B contains Interpro domain(s) IPR000782 FAS1 domain ;Parent=gene:Solyc10g005960.1;from_BOGAS=1;length=1248;nb_exon=1;eugene_evidence_code=10F0H1E1IEG
Solyc04g082120.2	4	10.2855	7.51491	7.84116	8.08624	Prolyl endopeptidase (AHRD V1 **** B6U134_MAIZE)%3B contains Interpro domain(s) IPR002470 Peptidase S9A%2C prolyl oligopeptidase ;Ontology_term=GO:0004252,GO:0070012;Parent=gene:Solyc04g082120.2;from_BOGAS=1;interpro2go_term=GO:0006508;length=4452;nb_ex
Solyc02g086650.2	4	11.1947	7.51404	10.1025	5.78398	Glucose-6-phosphate/phosphate translocator 2 (AHRD V1 **** B6TIJ4_MAIZE)%3B contains Interpro domain(s) IPR004696 Tpt phosphate/phosphoenolpyruvate translocator ;Ontology_term=GO:0008524;Parent=gene:Solyc02g086650.2;from_BOGAS=1;interpro2go_term=GO:0016
Solyc03g062720.2	4	9.94207	7.51302	9.958	3.7761	Galactose mutarotase-like (AHRD V1 **-- A2Q5N9_MEDTR)%3B contains Interpro domain(s) IPR011013 Glycoside hydrolase-type carbohydrate-binding ;Ontology_term=GO:0005975;Parent=gene:Solyc03g062720.2;from_BOGAS=1;interpro2go_term=GO:0005975;length=1767;nb_e
Solyc07g041910.2	4	9.60257	7.4632	10.6805	3.70044	Cathepsin H (AHRD V1 ***- B2D1T2_PIG)%3B contains Interpro domain(s) IPR013128 Peptidase C1A%2C papain ;Ontology_term=GO:0006508,GO:0008234;Parent=gene:Solyc07g041910.2;from_BOGAS=1;interpro2go_term=GO:0006508,GO:0008234;length=655;nb_exon=3
Solyc02g091920.2	4	11.6727	7.46303	11.0348	5.49346	Xyloglucan endotransglucosylase/hydrolase 2 (AHRD V1 **** Q2MK81_9ROSA)%3B contains Interpro domain(s) IPR016455 Xyloglucan endotransglucosylase/hydrolase ;Ontology_term=GO:0016798;Parent=gene:Solyc02g091920.2;from_BOGAS=1;interpro2go_term=GO:0005975,GO
Solyc05g053550.2	4	9.31209	7.39232	8.00501	5.28318	Chalcone synthase (AHRD V1 ***- C5IWS6_NICAL)%3B contains Interpro domain(s) IPR011141 Polyketide synthase%2C type III ;Ontology_term=GO:0008415,GO:0008152,GO:0009058;Parent=gene:Solyc05g053550.2;from_BOGAS=1;interpro2go_term=GO:0008415,GO:0008152,GO:00
Solyc03g119860.2	4	10.1203	7.38491	10.2348	6.13422	Peptidyl-prolyl cis-trans isomerase (AHRD V1 *-*- D8U4U4_VOLCA)%3B contains Interpro domain(s) IPR002130 Peptidyl-prolyl cis-trans isomerase%2C cyclophilin-type ;Ontology_term=GO:0006457;Parent=gene:Solyc03g119860.2;from_BOGAS=1;interpro2go_term=GO:0006
Solyc06g072350.2	4	10.3499	7.34412	10.4312	4.80735	UPF0497 membrane protein 17 (AHRD V1 ***- U497H_RICCO)%3B contains Interpro domain(s) IPR006702 Uncharacterised protein family UPF0497%2C trans-membrane plant ;Parent=gene:Solyc06g072350.2;from_BOGAS=1;length=1372;nb_exon=3
Solyc05g005080.2	4	10.1658	7.1921	10.0588	5.92552	Endo-1 4-beta-glucanase (AHRD V1 ***- O04890_SOLLC)%3B contains Interpro domain(s) IPR001701 Glycoside hydrolase%2C family 9 ;Ontology_term=GO:0008810;Parent=gene:Solyc05g005080.2;from_BOGAS=1;interpro2go_term=GO:0005975,GO:0003824;length=2977;nb_exon=6
Solyc01g098500.2	4	10.0073	7.16169	10.08	5.81327	Glucose transporter 8 (AHRD V1 ***- Q2KKJ3_SOLIN)%3B contains Interpro domain(s) IPR003663 Sugar/inositol transporter ;Ontology_term=GO:0016020,GO:0016021;Parent=gene:Solyc01g098500.2;from_BOGAS=1;interpro2go_term=GO:0016020,GO:0016021;length=4214;nb_ex
Solyc12g019550.1	4	11.3099	7.09392	11.1869	5.19417	Unknown Protein (AHRD V1);Parent=gene:Solyc12g019550.1;from_BOGAS=1;length=835;nb_exon=2;eugene_evidence_code=10F1H0E1IEG
Solyc01g006430.2	4	10.9776	7.07575	10.3411	5.99322	Omega-6 fatty acid desaturase (AHRD V1 **** Q461Q1_HEVBR)%3B contains Interpro domain(s) IPR005804 Fatty acid desaturase%2C type 1 ;Ontology_term=GO:0042389;Parent=gene:Solyc01g006430.2;from_BOGAS=1;interpro2go_term=GO:0055114;length=1640;nb_exon=2;sift
Solyc09g066100.2	4	9.0959	6.86258	9.11562	5.30816	Histone H1 (AHRD V1 *-*- Q40509_TOBAC)%3B contains Interpro domain(s) IPR005818 Histone H1/H5 ;Ontology_term=GO:0005634,GO:0000786;Parent=gene:Solyc09g066100.2;from_BOGAS=1;interpro2go_term=GO:0005634,GO:0000786;length=1372;nb_exon=2
Solyc10g006900.2	4	11.2487	6.59649	10.3181	4.7301	Protochlorophyllide reductase (AHRD V1 ***- Q8LAV9_ARATH)%3B contains Interpro domain(s) IPR005979 Light-dependent protochlorophyllide reductase ;Ontology_term=GO:0004745;Parent=gene:Solyc10g006900.2;from_BOGAS=1;interpro2go_term=GO:0008152,GO:0055114;l
Solyc04g050440.2	4	9.63072	6.5572	9.48718	5.76235	Ammonium transporter (AHRD V1 **** B9IPE2_POPTR)%3B contains Interpro domain(s) IPR001905 Ammonium transporter ;Ontology_term=GO:0015398;Parent=gene:Solyc04g050440.2;from_BOGAS=1;interpro2go_term=GO:0016020;length=2974;nb_exon=2;sifter_term=GO:0015398
Solyc12g009600.1	4	10.9976	6.54967	10.496	7.18388	Thylakoid lumenal protein (AHRD V1 ***- B6SU36_MAIZE);Parent=gene:Solyc12g009600.1;from_BOGAS=1;length=1982;nb_exon=4;eugene_evidence_code=10F0H1E1IEG
Solyc04g071650.2	4	10.5699	6.46744	10.4772	7.45352	Cellulose synthase (AHRD V1 **** B9GTH4_POPTR)%3B contains Interpro domain(s) IPR005150 Cellulose synthase ;Ontology_term=GO:0016759;Parent=gene:Solyc04g071650.2;from_BOGAS=1;interpro2go_term=GO:0016020,GO:0008270;length=6704;nb_exon=13;sifter_term=GO:0
Solyc03g096290.2	4	10.2954	6.45434	11.988	7.43846	Aquaporin-like protein (AHRD V1 ***- Q8W1A9_PETHY)%3B contains Interpro domain(s) IPR012269 Aquaporin ;Ontology_term=GO:0015250;Parent=gene:Solyc03g096290.2;from_BOGAS=1;interpro2go_term=GO:0016020,GO:0016021;length=1583;nb_exon=4;sifter_term=GO:0015250
Solyc03g121180.2	4	11.2571	6.44659	10.5822	5.68117	GDSL esterase/lipase At5g22810 (AHRD V1 ***- GDL78_ARATH)%3B contains Interpro domain(s) IPR001087 Lipase%2C GDSL ;Ontology_term=GO:0004091;Parent=gene:Solyc03g121180.2;from_BOGAS=1;interpro2go_term=GO:0006629;length=2172;nb_exon=5;sifter_term=GO:000409
Solyc01g104950.2	4	10.3084	6.4019	9.62618	4.81865	Alpha-L-arabinofuranosidase/beta-D-xylosidase (AHRD V1 **** D9D7L0_MALDO)%3B contains Interpro domain(s) IPR001764 Glycoside hydrolase%2C family 3%2C N-terminal ;Ontology_term=GO:0009044,GO:0046556;Parent=gene:Solyc01g104950.2;from_BOGAS=1;interpro2go_t
Solyc08g074480.1	4	12.1792	6.26153	12.9846	6.77834	Cortical cell-delineating protein (AHRD V1 **-- B6UGA2_MAIZE)%3B contains Interpro domain(s) IPR013770 Plant lipid transfer protein and hydrophobic protein%2C helical ;Ontology_term=GO:0008289;Parent=gene:Solyc08g074480.1;from_BOGAS=1;interpro2go_term=G
Solyc06g049050.2	4	10.7558	6.10622	9.93904	3.73985	Expansin (AHRD V1 ***- O82625_SOLLC)%3B contains Interpro domain(s) IPR007112 Expansin 45%2C endoglucanase-like IPR007117 Pollen allergen/expansin%2C C-terminal ;Ontology_term=GO:0005576,GO:0009664;Parent=gene:Solyc06g049050.2;from_BOGAS=1;interpro2go
Solyc07g005370.2	4	10.3667	6.04789	10.3254	5.14731	Norcoclaurine synthase (AHRD V1 ***- B6E2Z2_PAPSO)%3B contains Interpro domain(s) IPR000916 Bet v I allergen ;Ontology_term=GO:0032259,GO:0009607;Parent=gene:Solyc07g005370.2;from_BOGAS=1;interpro2go_term=GO:0032259,GO:0009607;length=1250;nb_exon=2
Solyc10g085550.1	4	10.248	6.02259	9.55729	6.27761	Enolase (AHRD V1 ***- C5J0G6_TOBAC)%3B contains Interpro domain(s) IPR000941 Enolase ;Ontology_term=GO:0000015;Parent=gene:Solyc10g085550.1;from_BOGAS=1;interpro2go_term=GO:0000015;length=4609;nb_exon=17;eugene_evidence_code=10F1H1E1IEG
Solyc11g042630.1	5	6.96913	4.89336	7.73254	4.14405	Plant-specific domain TIGR01615 family protein (AHRD V1 ***- B6UDN7_MAIZE)%3B contains Interpro domain(s) IPR006502 Protein of unknown function DUF506%2C plant ;Parent=gene:Solyc11g042630.1;from_BOGAS=1;length=4696;nb_exon=2;eugene_evidence_code=10F0H1E
Solyc03g083060.2	5	8.07152	4.87627	8.13206	4.39712	Unknown Protein (AHRD V1);Parent=gene:Solyc03g083060.2;from_BOGAS=1;length=3039;nb_exon=3
Solyc03g116160.1	5	7.98448	4.82069	8.06275	4.3147	Phytochrome kinase substrate 1 (AHRD V1 ***- D7LQB9_ARALY);Parent=gene:Solyc03g116160.1;from_BOGAS=1;length=1350;nb_exon=1;eugene_evidence_code=10F0H0E1IEG
Solyc01g097270.2	5	7.84674	4.7339	8.64317	3.56803	Chitinase (Fragment) (AHRD V1 *--- Q38777_ALLSA)%3B contains Interpro domain(s) IPR000726 Glycoside hydrolase%2C family 19%2C catalytic IPR001153 Barwin ;Ontology_term=GO:0005515;Parent=gene:Solyc01g097270.2;from_BOGAS=1;interpro2go_term=GO:0008061,GO
Solyc04g008040.2	5	8.3906	4.71864	8.28239	4.30232	microtubule associated protein Type 1 (AHRD V1 **-* Q9C9X0_ARATH)%3B contains Interpro domain(s) IPR009768 Myosin II heavy chain-like ;Ontology_term=GO:0008017;Parent=gene:Solyc04g008040.2;from_BOGAS=1;length=5687;nb_exon=12;sifter_term=GO:0008017
Solyc11g010200.1	5	8.83419	4.63459	7.59515	4.30889	14-3-3 protein beta/alpha-1 (AHRD V1 **-- 143B1_ONCMY)%3B contains Interpro domain(s) IPR000308 14-3-3 protein ;Ontology_term=GO:0019904;Parent=gene:Solyc11g010200.1;from_BOGAS=1;interpro2go_term=GO:0019904;length=1193;nb_exon=4;eugene_evidence_code=10F
Solyc07g048090.1	5	7.72969	4.62176	6.7922	3.39506	Fasciclin-like arabinogalactan protein 2 (AHRD V1 ***- A9XTK7_GOSHI)%3B contains Interpro domain(s) IPR000782 FAS1 domain ;Ontology_term=GO:0004773;Parent=gene:Solyc07g048090.1;from_BOGAS=1;length=699;nb_exon=1;sifter_term=GO:0004773;eugene_evidence_cod
Solyc02g088100.2	5	8.43484	4.61883	8.21237	3.52732	Expansin (AHRD V1 ***- Q9ZP31_SOLLC)%3B contains Interpro domain(s) IPR007112 Expansin 45%2C endoglucanase-like IPR007117 Pollen allergen/expansin%2C C-terminal ;Ontology_term=GO:0005199;Parent=gene:Solyc02g088100.2;from_BOGAS=1;interpro2go_term=GO:00
Solyc06g062580.2	5	8.57058	4.60881	7.29957	3.70929	Beta-galactosidase (AHRD V1 ***- B2LYJ3_PETHY)%3B contains Interpro domain(s) IPR001944 Glycoside hydrolase%2C family 35 ;Ontology_term=GO:0005515;Parent=gene:Solyc06g062580.2;from_BOGAS=1;interpro2go_term=GO:0005529,GO:0005975;length=6369;nb_exon=19;si
Solyc05g056120.2	5	8.30684	4.58376	7.9786	4.26078	GATA transcription factor 1 (AHRD V1 *-*- Q0WTQ5_ARATH)%3B contains Interpro domain(s) IPR016679 Transcription factor%2C GATA%2C plant ;Ontology_term=GO:0005634,GO:0006355;Parent=gene:Solyc05g056120.2;from_BOGAS=1;interpro2go_term=GO:0005634,GO:0006355;
Solyc02g070780.2	5	8.64461	4.56864	7.67786	3.80632	DNA replication licensing factor MCM3 (AHRD V1 **** Q16NY8_AEDAE)%3B contains Interpro domain(s) IPR008046 MCM protein 3 ;Ontology_term=GO:0043140;Parent=gene:Solyc02g070780.2;from_BOGAS=1;interpro2go_term=GO:0005634,GO:0017111,GO:0006260;length=6491;nb
Solyc09g007830.2	5	7.3156	4.5373	7.69669	3.75916	Cytokinin riboside 5%26apos%3B-monophosphate phosphoribohydrolase LOG (AHRD V1 **-- LOG_ORYSJ)%3B contains Interpro domain(s) IPR005269 Conserved hypothetical protein CHP00730 ;Ontology_term=GO:0016831;Parent=gene:Solyc09g007830.2;from_BOGAS=1;length=43
Solyc10g086240.1	5	8.114	4.4614	8.48872	4.20242	Glucosyltransferase (AHRD V1 ***- A7M6J0_DIACA)%3B contains Interpro domain(s) IPR002213 UDP-glucuronosyl/UDP-glucosyltransferase ;Ontology_term=GO:0008152;Parent=gene:Solyc10g086240.1;from_BOGAS=1;interpro2go_term=GO:0008152;length=1815;nb_exon=2;eugen
Solyc10g078340.1	5	7.97384	4.45943	6.6314	3.37016	Os03g0364500 protein (Fragment) (AHRD V1 *-*- Q0DRQ2_ORYSJ);Parent=gene:Solyc10g078340.1;from_BOGAS=1;length=4842;nb_exon=12;eugene_evidence_code=10F1H1E1IEG
Solyc02g079220.2	5	7.64277	4.44361	7.44286	3.60051	Solute carrier family 2%2C facilitated glucose transporter member 8 (AHRD V1 **** GTR8_HUMAN)%3B contains Interpro domain(s) IPR003663 Sugar/inositol transporter ;Ontology_term=GO:0015578;Parent=gene:Solyc02g079220.2;from_BOGAS=1;interpro2go_term=GO:001
Solyc09g007710.2	5	7.21374	4.393	8.50259	5.00988	Tir-nbs-lrr%2C resistance protein;Ontology_term=GO:0006952,GO:0005515,GO:0031224,GO:0006915;Parent=gene:Solyc09g007710.2;from_BOGAS=1;interpro2go_term=GO:0006952,GO:0005515,GO:0031224,GO:0006915;length=4976;nb_exon=5
Solyc01g112260.2	5	8.03309	4.38681	7.28364	3.08576	Unknown Protein (AHRD V1);Parent=gene:Solyc01g112260.2;from_BOGAS=1;length=965;nb_exon=1
Solyc10g007290.2	5	7.82731	4.38612	7.51491	3.43429	Phosphoenolpyruvate carboxylase (AHRD V1 ***- A6YM32_RICCO)%3B contains Interpro domain(s) IPR015813 Pyruvate/Phosphoenolpyruvate kinase%2C catalytic core IPR001449 Phosphoenolpyruvate carboxylase ;Ontology_term=GO:0005515;Parent=gene:Solyc10g007290.2
Solyc02g071580.2	5	7.92446	4.3427	6.76593	3.56071	Subtilisin-like protease (AHRD V1 ***- Q9FK77_ARATH)%3B contains Interpro domain(s) IPR015500 Peptidase S8%2C subtilisin-related ;Ontology_term=GO:0004252;Parent=gene:Solyc02g071580.2;from_BOGAS=1;interpro2go_term=GO:0006508,GO:0043086;length=5463;nb_ex
Solyc03g095490.2	5	7.64595	4.32625	6.69167	3.77926	Receptor like kinase%2C RLK;Ontology_term=GO:0005515,GO:0004674;Parent=gene:Solyc03g095490.2;from_BOGAS=1;interpro2go_term=GO:0005515,GO:0006468;length=2850;nb_exon=3;sifter_term=GO:0005515,GO:0004674
Solyc05g013220.2	5	7.8786	4.30889	6.08428	5.15745	Fatty acid elongase 3-ketoacyl-CoA synthase (AHRD V1 **** Q6DUV6_BRANA)%3B contains Interpro domain(s) IPR012392 Very-long-chain 3-ketoacyl-CoA synthase ;Ontology_term=GO:0009922;Parent=gene:Solyc05g013220.2;from_BOGAS=1;interpro2go_term=GO:0016020,GO:0
Solyc04g077470.2	5	8.25158	4.30597	7.66526	3.95791	Cellulose synthase-like C1-2 glycosyltransferase family 2 protein (AHRD V1 **** D8T077_SELML)%3B contains Interpro domain(s) IPR001173 Glycosyl transferase%2C family 2 ;Ontology_term=GO:0016759;Parent=gene:Solyc04g077470.2;from_BOGAS=1;length=3224;nb_ex
Solyc09g083380.2	5	8.56647	4.24184	7.1816	2.97085	Histone H1 (AHRD V1 *-*- B6TC95_MAIZE)%3B contains Interpro domain(s) IPR005818 Histone H1/H5 ;Ontology_term=GO:0005634,GO:0000786;Parent=gene:Solyc09g083380.2;from_BOGAS=1;interpro2go_term=GO:0005634,GO:0000786;length=1077;nb_exon=2
Solyc06g048950.2	5	8.06356	4.16993	6.97143	3.63343	Receptor like kinase%2C RLK;Ontology_term=GO:0004675;Parent=gene:Solyc06g048950.2;from_BOGAS=1;interpro2go_term=GO:0005515,GO:0006468;length=3913;nb_exon=3;sifter_term=GO:0004675
Solyc01g110190.2	5	7.92303	4.10434	7.44352	4.15462	Kinesin like protein (AHRD V1 ***- Q9SVI8_ARATH)%3B contains Interpro domain(s) IPR001752 Kinesin%2C motor region ;Ontology_term=GO:0007018;Parent=gene:Solyc01g110190.2;from_BOGAS=1;interpro2go_term=GO:0007018;length=12030;nb_exon=24
Solyc08g080780.2	5	8.77515	4.10434	8.82027	4.02059	SKIP interacting protein 24 (Fragment) (AHRD V1 *--- B8Q8B0_ORYSI);Parent=gene:Solyc08g080780.2;from_BOGAS=1;length=5872;nb_exon=9
Solyc03g113250.2	5	7.70632	4.08576	8.92383	3.01792	Nitrate transporter (AHRD V1 **-* Q8LG02_ARATH)%3B contains Interpro domain(s) IPR000109 TGF-beta receptor%2C type I/II extracellular region ;Ontology_term=GO:0080054,GO:0042936;Parent=gene:Solyc03g113250.2;from_BOGAS=1;interpro2go_term=GO:0016020;lengt
Solyc01g008790.2	5	6.95838	4.08321	8.14134	5.13545	Phosphoesterase family protein (AHRD V1 ***- D7LEV5_ARALY)%3B contains Interpro domain(s) IPR007312 Phosphoesterase ;Ontology_term=GO:0016788;Parent=gene:Solyc01g008790.2;from_BOGAS=1;interpro2go_term=GO:0016788;length=4663;nb_exon=6
Solyc08g068860.2	5	6.88338	4.0798	8.22106	4.96717	Aspartic proteinase nepenthesin-1 (AHRD V1 **-- C0JAB4_ORYCO)%3B contains Interpro domain(s) IPR001461 Peptidase A1 ;Ontology_term=GO:0003677;Parent=gene:Solyc08g068860.2;from_BOGAS=1;interpro2go_term=GO:0006508;length=2441;nb_exon=2;sifter_term=GO:0003
Solyc06g065670.2	5	8.58139	4.05572	7.86901	3.08066	ATP-binding cassette transporter (AHRD V1 **** D8RL93_SELML)%3B contains Interpro domain(s) IPR013525 ABC-2 type transporter ;Ontology_term=GO:0042626,GO:0015086;Parent=gene:Solyc06g065670.2;from_BOGAS=1;interpro2go_term=GO:0016020,GO:0017111,GO:0016887
Solyc01g006820.2	5	7.87547	4.05224	7.606	4.61235	Unknown Protein (AHRD V1);Parent=gene:Solyc01g006820.2;from_BOGAS=1;length=768;nb_exon=1
Solyc04g078750.2	5	8.31207	4.03298	7.6605	4.16269	Harpin-induced protein (AHRD V1 ***- B6TDG9_MAIZE)%3B contains Interpro domain(s) IPR010847 Harpin-induced 1 ;Parent=gene:Solyc04g078750.2;from_BOGAS=1;length=2505;nb_exon=5
Solyc05g010320.2	5	8.33002	4.03034	6.84662	4.14975	Chalcone--flavonone isomerase (AHRD V1 ***- D7LV11_ARALY)%3B contains Interpro domain(s) IPR003466 Chalcone isomerase%2C subgroup ;Ontology_term=GO:0042398,GO:0009813;Parent=gene:Solyc05g010320.2;from_BOGAS=1;interpro2go_term=GO:0042398,GO:0009813;lengt
Solyc01g060240.2	5	7.82222	3.98094	7.90707	4.57833	Unknown Protein (AHRD V1)%3B contains Interpro domain(s) IPR012482 Lg106-like ;Parent=gene:Solyc01g060240.2;from_BOGAS=1;length=2480;nb_exon=7
Solyc12g088760.1	5	7.29462	3.97728	7.36124	3.31759	Subtilisin-like protease (AHRD V1 **-- Q38708_ALNGL)%3B contains Interpro domain(s) IPR015500 Peptidase S8%2C subtilisin-related ;Ontology_term=GO:0006508,GO:0043086;Parent=gene:Solyc12g088760.1;from_BOGAS=1;interpro2go_term=GO:0006508,GO:0043086;length
Solyc01g066680.2	5	8.65342	3.92505	8.47168	3.57046	Phylloplanin (AHRD V1 *-*- Q1PCF2_TOBAC);Parent=gene:Solyc01g066680.2;from_BOGAS=1;length=1157;nb_exon=2
Solyc03g116740.2	5	7.71555	3.89821	5.92529	4.89579	Genomic DNA chromosome 3 P1 clone MSJ11 (AHRD V1 ***- Q9LVZ7_ARATH);Ontology_term=GO:0004142;Parent=gene:Solyc03g116740.2;from_BOGAS=1;length=2884;nb_exon=3;sifter_term=GO:0004142
Solyc06g061200.1	5	7.20447	3.89627	8.83861	2.40327	Glycine-rich protein TomR2 (AHRD V1 *-*- Q7XJI7_SOLLC);Parent=gene:Solyc06g061200.1;from_BOGAS=1;length=912;nb_exon=1;eugene_evidence_code=10F0H0E1IEG
Solyc03g007760.2	5	8.26224	3.86987	7.49929	4.46401	Cell division protease ftsH (AHRD V1 *--- FTSH_SHIFL)%3B contains Interpro domain(s) IPR003959 ATPase%2C AAA-type%2C core ;Ontology_term=GO:0005524,GO:0017111;Parent=gene:Solyc03g007760.2;from_BOGAS=1;interpro2go_term=GO:0005524,GO:0017111;length=7463;n
Solyc10g011820.2	5	8.4949	3.86987	7.53403	3.83996	Delta-6 desaturase (AHRD V1 **** D2KBG7_RIBNI)%3B contains Interpro domain(s) IPR012171 Fatty acid/sphingolipid desaturase ;Ontology_term=GO:0004768,GO:0042284;Parent=gene:Solyc10g011820.2;from_BOGAS=1;interpro2go_term=GO:0020037,GO:0055114;length=1791;
Solyc05g005870.2	5	8.23328	3.86888	8.55386	2.47768	Nodulin MtN21 family protein (AHRD V1 ***- D7KXZ8_ARALY)%3B contains Interpro domain(s) IPR000620 Protein of unknown function DUF6%2C transmembrane ;Ontology_term=GO:0016020;Parent=gene:Solyc05g005870.2;from_BOGAS=1;interpro2go_term=GO:0016020;length=42
Solyc09g010360.2	5	6.48704	3.849	7.97785	4.74093	Nodulin-like protein (AHRD V1 ***- Q9ZUS1_ARATH)%3B contains Interpro domain(s) IPR000620 Protein of unknown function DUF6%2C transmembrane ;Ontology_term=GO:0016020;Parent=gene:Solyc09g010360.2;from_BOGAS=1;interpro2go_term=GO:0016020;length=3195;nb_ex
Solyc06g074000.1	5	7.51971	3.83996	7.53807	2.95791	Aspartic proteinase nepenthesin-2 (AHRD V1 **-- B6SJT4_MAIZE)%3B contains Interpro domain(s) IPR001461 Peptidase A1 ;Ontology_term=GO:0006508;Parent=gene:Solyc06g074000.1;from_BOGAS=1;interpro2go_term=GO:0006508;length=1386;nb_exon=1;eugene_evidence_cod
Solyc07g005020.2	5	8.11374	3.81352	7.35306	3.80529	DNA replication licensing factor (AHRD V1 ***- Q2UAJ0_ASPOR)%3B contains Interpro domain(s) IPR008048 MCM protein 5 ;Ontology_term=GO:0005515;Parent=gene:Solyc07g005020.2;from_BOGAS=1;interpro2go_term=GO:0005634,GO:0006260;length=5819;nb_exon=18;sifter_
Solyc04g082140.2	5	9.08446	3.75702	8.15254	4.75114	Laccase-22 (AHRD V1 **-- LAC22_ORYSJ)%3B contains Interpro domain(s) IPR001117 Multicopper oxidase%2C type 1 ;Ontology_term=GO:0055114;Parent=gene:Solyc04g082140.2;from_BOGAS=1;interpro2go_term=GO:0055114;length=4874;nb_exon=8
Solyc09g010530.2	5	6.8249	3.74953	8.50112	3.89724	Cation/H+ antiporter (AHRD V1 **** D1JSI8_9BACE)%3B contains Interpro domain(s) IPR006153 Cation/H+ exchanger ;Ontology_term=GO:0015385;Parent=gene:Solyc09g010530.2;from_BOGAS=1;interpro2go_term=GO:0016021;length=5387;nb_exon=6;sifter_term=GO:0015385
Solyc02g082180.2	5	8.16977	3.69265	6.85225	3.14893	DNA replication licensing factor (AHRD V1 ***- Q2TWS7_ASPOR)%3B contains Interpro domain(s) IPR008049 MCM protein 6 ;Ontology_term=GO:0042802;Parent=gene:Solyc02g082180.2;from_BOGAS=1;interpro2go_term=GO:0005634,GO:0006260;length=5545;nb_exon=18;sifter_
Solyc06g082910.2	5	8.05452	3.6565	8.27775	5.42995	Formin 3 (AHRD V1 *-*- D0QAN4_ARATH)%3B contains Interpro domain(s) IPR015425 Actin-binding FH2 ;Ontology_term=GO:0030036;Parent=gene:Solyc06g082910.2;from_BOGAS=1;interpro2go_term=GO:0030036;length=3855;nb_exon=4
Solyc08g075210.1	5	8.12691	3.6311	7.48277	2.88753	Acyltransferase-like protein (AHRD V1 **-- Q589X7_TOBAC)%3B contains Interpro domain(s) IPR003480 Transferase ;Ontology_term=GO:0016740;Parent=gene:Solyc08g075210.1;from_BOGAS=1;interpro2go_term=GO:0016747;length=1275;nb_exon=1;sifter_term=GO:0016740;eu
Solyc03g034400.2	5	7.61809	3.62644	7.66818	4.63575	Multidrug resistance protein mdtK (AHRD V1 ***- MDTK_EDWI9)%3B contains Interpro domain(s) IPR015521 MATE family transporter related protein ;Ontology_term=GO:0015559;Parent=gene:Solyc03g034400.2;from_BOGAS=1;interpro2go_term=GO:0016020;length=4729;nb_e
Solyc05g008950.2	5	9.14456	3.6241	8.96671	4.19771	Receptor-like kinase (AHRD V1 *-*- A7VM25_MARPO)%3B contains Interpro domain(s) IPR002290 Serine/threonine protein kinase ;Ontology_term=GO:0006468;Parent=gene:Solyc05g008950.2;from_BOGAS=1;interpro2go_term=GO:0006468;length=3058;nb_exon=4
Solyc01g096360.2	5	8.60955	3.5656	8.46442	3.54102	Rho GTPase activating protein 2 (AHRD V1 ***- Q6UQ72_ORYSJ)%3B contains Interpro domain(s) IPR000198 RhoGAP ;Ontology_term=GO:0005622;Parent=gene:Solyc01g096360.2;from_BOGAS=1;interpro2go_term=GO:0005622;length=4076;nb_exon=5
Solyc03g006980.2	5	7.08226	3.53107	7.80006	3.77505	Alpha-L-fucosidase 1 (AHRD V1 **** B6U1Y8_MAIZE)%3B contains Interpro domain(s) IPR000933 Glycoside hydrolase%2C family 29 ;Ontology_term=GO:0004560,GO:0005515;Parent=gene:Solyc03g006980.2;from_BOGAS=1;interpro2go_term=GO:0007155,GO:0005975;length=3384;
Solyc01g087540.2	5	7.94322	3.48671	7.35738	4.81352	Os01g0611000 protein (Fragment) (AHRD V1 ***- Q0JLB5_ORYSJ)%3B contains Interpro domain(s) IPR006946 Protein of unknown function DUF642 ;Parent=gene:Solyc01g087540.2;from_BOGAS=1;length=2374;nb_exon=3
Solyc03g005600.2	5	8.06188	3.45154	7.49273	5.28392	Dehydration-responsive protein-like (AHRD V1 **-- Q653G1_ORYSJ)%3B contains Interpro domain(s) IPR004159 Protein of unknown function DUF248%2C methyltransferase putative ;Parent=gene:Solyc03g005600.2;from_BOGAS=1;length=2995;nb_exon=7
Solyc03g095860.2	5	7.9697	3.37573	7.61213	2.84197	Ankyrin repeat domain-containing protein 50 (AHRD V1 ***- B6SWZ3_MAIZE)%3B contains Interpro domain(s) IPR002110 Ankyrin ;Ontology_term=GO:0005198;Parent=gene:Solyc03g095860.2;from_BOGAS=1;interpro2go_term=GO:0005198;length=2152;nb_exon=2
Solyc09g010210.2	5	8.06199	3.37434	7.15208	4.06091	Endoglucanase 1 (AHRD V1 ***- B6TRZ3_MAIZE)%3B contains Interpro domain(s) IPR008928 Six-hairpin glycosidase-like IPR012341 Six-hairpin glycosidase IPR018221 Glycoside hydrolase%2C family 9%2C active site IPR001701 Glycoside hydrolase%2C family 9
Solyc02g094160.1	5	7.43871	3.29572	7.08725	3.27947	Ribonucleoside-diphosphate reductase small chain (AHRD V1 **** B6TLH5_MAIZE)%3B contains Interpro domain(s) IPR000358 Ribonucleotide reductase ;Ontology_term=GO:0016959,GO:0042802;Parent=gene:Solyc02g094160.1;from_BOGAS=1;interpro2go_term=GO:0055114;len
Solyc04g080820.2	5	7.88179	3.29572	7.78725	3.16672	Cytokinin oxidase/dehydrogenase (AHRD V1 **** C3VPM7_SOLTU)%3B contains Interpro domain(s) IPR015345 Cytokinin dehydrogenase 1%2C FAD and cytokinin binding ;Ontology_term=GO:0019139;Parent=gene:Solyc04g080820.2;from_BOGAS=1;interpro2go_term=GO:0055114,G
Solyc10g076700.1	5	7.55075	3.2555	7.12836	5.16672	Rhodanese-like family protein-like protein (Fragment) (AHRD V1 *-*- A7KNZ8_GOSBA)%3B contains Interpro domain(s) IPR001763 Rhodanese-like ;Parent=gene:Solyc10g076700.1;from_BOGAS=1;length=1390;nb_exon=3;eugene_evidence_code=10F0H1E1IEG
Solyc04g077340.2	5	6.96451	3.21412	7.45409	4.74953	Serine/threonine-protein kinase receptor (AHRD V1 **** B6U2B7_MAIZE)%3B contains Interpro domain(s) IPR002290 Serine/threonine protein kinase ;Ontology_term=GO:0019199,GO:0004674;Parent=gene:Solyc04g077340.2;from_BOGAS=1;interpro2go_term=GO:0048544,GO:0
Solyc12g099260.1	5	8.53294	3.21412	7.30533	2.78869	ATP citrate lyase a-subunit (AHRD V1 **** Q93YH4_LUPAL)%3B contains Interpro domain(s) IPR016141 Citrate synthase-like%2C core ;Ontology_term=GO:0005515,GO:0003878;Parent=gene:Solyc12g099260.1;from_BOGAS=1;interpro2go_term=GO:0008152,GO:0044262;length=4
Solyc07g061740.2	5	7.84862	3.20945	7.90304	4.22033	Ankyrin repeat family protein-like (AHRD V1 **-- Q6ERI3_ORYSJ)%3B contains Interpro domain(s) IPR002110 Ankyrin ;Ontology_term=GO:0005515;Parent=gene:Solyc07g061740.2;from_BOGAS=1;interpro2go_term=GO:0008026;length=3042;nb_exon=4;sifter_term=GO:0005515
Solyc09g098290.2	5	8.61607	3.20789	8.20379	2.91073	Receptor like kinase%2C RLK;Ontology_term=GO:0004675;Parent=gene:Solyc09g098290.2;from_BOGAS=1;interpro2go_term=GO:0005515,GO:0006468;length=3682;nb_exon=2;sifter_term=GO:0004675
Solyc02g084390.2	5	8.79802	3.20477	7.67115	3.45022	Kinesin like protein (AHRD V1 *-*- Q0WLK7_ARATH)%3B contains Interpro domain(s) IPR001752 Kinesin%2C motor region ;Ontology_term=GO:0007018;Parent=gene:Solyc02g084390.2;from_BOGAS=1;interpro2go_term=GO:0007018;length=5293;nb_exon=13
Solyc01g106580.2	5	7.42744	3.06695	7.44675	4.73985	Unknown Protein (AHRD V1);Parent=gene:Solyc01g106580.2;from_BOGAS=1;length=4997;nb_exon=8
Solyc08g006820.2	5	7.33316	3.02148	6.58901	4.8525	Transmembrane 9 superfamily protein member 4 (AHRD V1 ***- B6SXZ2_MAIZE)%3B contains Interpro domain(s) IPR004240 Nonaspanin (TM9SF) ;Ontology_term=GO:0005515;Parent=gene:Solyc08g006820.2;from_BOGAS=1;interpro2go_term=GO:0016021;length=6069;nb_exon=7;si
Solyc10g080390.1	5	7.89112	3.01792	7.34305	3.85997	Serine/threonine protein kinase (AHRD V1 *-*- D8LPU9_ECTSI)%3B contains Interpro domain(s) IPR002290 Serine/threonine protein kinase ;Ontology_term=GO:0006468;Parent=gene:Solyc10g080390.1;from_BOGAS=1;interpro2go_term=GO:0006468;length=3571;nb_exon=11;e
Solyc05g005540.2	5	6.86332	3.01436	7.31079	3.67243	BURP domain-containing protein (Fragment) (AHRD V1 *--- C1PI44_ARATH)%3B contains Interpro domain(s) IPR004873 BURP ;Ontology_term=GO:0004650;Parent=gene:Solyc05g005540.2;from_BOGAS=1;length=2897;nb_exon=2;sifter_term=GO:0004650
Solyc03g118510.2	5	8.22689	2.96717	7.17991	3.9542	Receptor like kinase%2C RLK;Ontology_term=GO:0005515,GO:0004674;Parent=gene:Solyc03g118510.2;from_BOGAS=1;interpro2go_term=GO:0005515,GO:0006468;length=2855;nb_exon=2;sifter_term=GO:0005515,GO:0004674
Solyc01g096450.2	5	9.01909	2.96347	7.57811	2.65764	Aspartic proteinase nepenthesin-1 (AHRD V1 **-- B6TDX6_MAIZE)%3B contains Interpro domain(s) IPR001461 Peptidase A1 ;Ontology_term=GO:0006508,GO:0031177;Parent=gene:Solyc01g096450.2;from_BOGAS=1;interpro2go_term=GO:0006508,GO:0031177;length=3197;nb_exon
Solyc08g065430.2	5	8.06668	2.96162	7.76825	5.51159	N-myc downstream regulated protein 3 (Fragment) (AHRD V1 *--- C8CBI7_9SMEG)%3B contains Interpro domain(s) IPR015511 Pollen specific protein SF21 ;Ontology_term=GO:0005515;Parent=gene:Solyc08g065430.2;from_BOGAS=1;length=4689;nb_exon=11;sifter_term=GO:0
Solyc01g087710.2	5	7.17473	2.91456	8.13837	2.9542	Uncharacterized membrane protein (AHRD V1 ***- A5GLU3_SYNPW)%3B contains Interpro domain(s) IPR005134 Uncharacterised protein family UPF0114 ;Parent=gene:Solyc01g087710.2;from_BOGAS=1;length=1588;nb_exon=6
Solyc07g052980.2	5	8.8427	2.91073	8.05034	4.27277	Xyloglucan endotransglucosylase/hydrolase 5 (AHRD V1 **** C0IRH8_MALDO)%3B contains Interpro domain(s) IPR016455 Xyloglucan endotransglucosylase/hydrolase ;Ontology_term=GO:0016798;Parent=gene:Solyc07g052980.2;from_BOGAS=1;interpro2go_term=GO:0006265,GO
Solyc04g074700.2	5	7.22766	2.90881	7.56514	2.95977	Homeobox-leucine zipper protein (AHRD V1 *-*- Q9FXN8_ZINEL)%3B contains Interpro domain(s) IPR003106 Leucine zipper%2C homeobox-associated ;Ontology_term=GO:0005634,GO:0006355,GO:0045449;Parent=gene:Solyc04g074700.2;from_BOGAS=1;interpro2go_term=GO:0005
Solyc03g115640.2	5	7.67997	2.80116	8.10061	3.9644	Os03g0210500 protein (Fragment) (AHRD V1 *-*- Q0DU33_ORYSJ)%3B contains Interpro domain(s) IPR007493 Protein of unknown function DUF538 ;Parent=gene:Solyc03g115640.2;from_BOGAS=1;length=1893;nb_exon=3
Solyc02g077090.2	5	7.90503	2.74846	7.66888	3.40054	Chloroplast unusual positioning 1A (AHRD V1 *--- B3IYT7_ADICA);Parent=gene:Solyc02g077090.2;from_BOGAS=1;length=4489;nb_exon=7
Solyc02g089620.2	5	7.87885	2.73985	6.82668	4.82375	Proline dehydrogenase (AHRD V1 **** A1E289_ACTDE)%3B contains Interpro domain(s) IPR015659 Proline oxidase ;Ontology_term=GO:0005515,GO:0004657;Parent=gene:Solyc02g089620.2;from_BOGAS=1;interpro2go_term=GO:0055114;length=2123;nb_exon=4;sifter_term=GO:00
Solyc09g097870.2	5	7.21985	2.60644	7.44493	4.87676	Transcription factor (AHRD V1 *-** D6MKM4_9ASPA)%3B contains Interpro domain(s) IPR011598 Helix-loop-helix DNA-binding ;Ontology_term=GO:0003700;Parent=gene:Solyc09g097870.2;from_BOGAS=1;interpro2go_term=GO:0005634,GO:0045449;length=2332;nb_exon=8;sifte
Solyc02g077630.2	5	7.45146	2.47768	6.59842	3.92505	Receptor like kinase%2C RLK;Ontology_term=GO:0004675;Parent=gene:Solyc02g077630.2;from_BOGAS=1;interpro2go_term=GO:0005515,GO:0006468;length=4095;nb_exon=2;sifter_term=GO:0004675
Solyc06g074390.2	5	7.78378	2.47249	7.13371	4.42089	Fatty acyl coA reductase (AHRD V1 **** Q8L4M0_WHEAT)%3B contains Interpro domain(s) IPR013120 Male sterility%2C NAD-binding ;Ontology_term=GO:0016627,GO:0080019;Parent=gene:Solyc06g074390.2;from_BOGAS=1;interpro2go_term=GO:0008152;length=4328;nb_exon=10
Solyc08g079090.2	5	9.14631	2.46728	7.61648	5.11811	Laccase-22 (AHRD V1 **-- LAC22_ORYSJ)%3B contains Interpro domain(s) IPR001117 Multicopper oxidase%2C type 1 ;Ontology_term=GO:0055114;Parent=gene:Solyc08g079090.2;from_BOGAS=1;interpro2go_term=GO:0055114;length=4006;nb_exon=9
Solyc05g009820.2	5	8.0773	2.40327	7.49065	3.57046	Glycosyltransferase family GT8 protein (AHRD V1 ***- D0ECQ6_POPDE)%3B contains Interpro domain(s) IPR002495 Glycosyl transferase%2C family 8 ;Ontology_term=GO:0016758;Parent=gene:Solyc05g009820.2;from_BOGAS=1;interpro2go_term=GO:0016757;length=1578;nb_e
Solyc06g069880.1	5	7.82075	2.22959	7.51159	3.35614	Phytochrome kinase substrate 1 (AHRD V1 ***- D7LQB9_ARALY);Parent=gene:Solyc06g069880.1;from_BOGAS=1;length=1413;nb_exon=1;eugene_evidence_code=10F1H0E1IEG
Solyc03g031620.2	5	7.19081	1.9486	7.52693	4.92505	Phosphoadenosine phosphosulfate reductase (AHRD V1 *-** B7I7M3_ACIB5)%3B contains Interpro domain(s) IPR004508 Thioredoxin-independent 5'-adenylylsulphate reductase ;Ontology_term=GO:0009973;Parent=gene:Solyc03g031620.2;from_BOGAS=1;interpro2go_term=GO:
Solyc03g112580.2	5	7.83939	1.7137	8.49037	4.19928	Receptor like kinase%2C RLK;Ontology_term=GO:0004674,GO:0001653;Parent=gene:Solyc03g112580.2;from_BOGAS=1;interpro2go_term=GO:0005515,GO:0006468;length=4596;nb_exon=2;sifter_term=GO:0004674,GO:0001653
Solyc04g054730.2	5	5.1035	4.82069	7.46312	4.44162	High affinity sulfate transporter 2 (AHRD V1 **** SUT2_STYHA)%3B contains Interpro domain(s) IPR001902 Sulphate anion transporter ;Ontology_term=GO:0015381;Parent=gene:Solyc04g054730.2;from_BOGAS=1;interpro2go_term=GO:0016020,GO:0016021;length=5017;nb_e
Solyc10g007070.2	6	4.53045	6.33735	5.38232	8.51238	CT099 (Fragment) (AHRD V1 *--- Q30GY4_9SOLN)%3B contains Interpro domain(s) IPR003245 Plastocyanin-like ;Ontology_term=GO:0009055;Parent=gene:Solyc10g007070.2;from_BOGAS=1;interpro2go_term=GO:0009055;length=1753;nb_exon=2
Solyc12g042600.1	6	6.73904	8.31025	8.38228	7.32057	UDP-glucosyltransferase family 1 protein (AHRD V1 ***- C6KI43_CITSI)%3B contains Interpro domain(s) IPR002213 UDP-glucuronosyl/UDP-glucosyltransferase ;Ontology_term=GO:0008152;Parent=gene:Solyc12g042600.1;from_BOGAS=1;interpro2go_term=GO:0008152;length
Solyc09g090070.1	6	6.1079	7.65284	8.01937	9.56369	Inorganic phosphate transporter (AHRD V1 **** O22548_SOLLC)%3B contains Interpro domain(s) IPR004738 Phosphate permease ;Ontology_term=GO:0005315;Parent=gene:Solyc09g090070.1;from_BOGAS=1;interpro2go_term=GO:0055085,GO:0016021;length=1617;nb_exon=1;sift
Solyc01g100490.2	6	7.22747	6.48075	7.64176	10.1199	Nicotianamine synthase (AHRD V1 ***- A3DUI9_MALXI)%3B contains Interpro domain(s) IPR004298 Nicotianamine synthase ;Ontology_term=GO:0030418;Parent=gene:Solyc01g100490.2;from_BOGAS=1;interpro2go_term=GO:0030418;length=1236;nb_exon=1
Solyc07g055720.2	6	5.48639	7.64681	7.3692	7.23419	Heat shock protein Hsp20 (AHRD V1 *-*- D4H6X0_DENA2)%3B contains Interpro domain(s) IPR008978 HSP20-like chaperone ;Parent=gene:Solyc07g055720.2;from_BOGAS=1;length=1927;nb_exon=6
Solyc03g025670.2	6	5.21878	6.84624	7.77142	8.10266	PAR-1c protein (AHRD V1 ***- Q43589_TOBAC)%3B contains Interpro domain(s) IPR009489 PAR1 ;Parent=gene:Solyc03g025670.2;from_BOGAS=1;length=1366;nb_exon=3
Solyc04g064530.1	6	5.76049	6.49825	7.66178	6.60807	Unknown Protein (AHRD V1);Parent=gene:Solyc04g064530.1;from_BOGAS=1;length=1023;nb_exon=1;eugene_evidence_code=10F0H1E1IEG
Solyc10g084400.1	6	5.67214	6.42139	7.82585	9.1846	Glutathione S-transferase (AHRD V1 ***- Q76KW1_PEA)%3B contains Interpro domain(s) IPR017933 Glutathione S-transferase/chloride channel%2C C-terminal ;Parent=gene:Solyc10g084400.1;from_BOGAS=1;length=2340;nb_exon=10;eugene_evidence_code=10F1H1E1IEG
Solyc03g007770.2	6	6.97797	6.39335	8.86354	8.05105	C4-dicarboxylate transporter/malic acid transport family protein (AHRD V1 **** D7M2F7_ARALY)%3B contains Interpro domain(s) IPR004695 C4-dicarboxylate transporter/malic acid transport protein ;Ontology_term=GO:0005215;Parent=gene:Solyc03g007770.2;from_B
Solyc12g056410.1	6	6.5575	6.36282	8.29756	6.94544	F-box protein PP2-B1 (AHRD V1 ***- PP2B1_ARATH)%3B contains Interpro domain(s) IPR001810 Cyclin-like F-box ;Parent=gene:Solyc12g056410.1;from_BOGAS=1;length=1984;nb_exon=3;eugene_evidence_code=10F0H1E1IEG
Solyc06g011400.2	6	4.85549	6.25833	7.12743	9.89677	ATP-dependent chaperone ClpB (AHRD V1 **** B5W0X8_SPIMA)%3B contains Interpro domain(s) IPR013093 ATPase associated with various cellular activities%2C AAA-2 ;Ontology_term=GO:0004176;Parent=gene:Solyc06g011400.2;from_BOGAS=1;interpro2go_term=GO:0005524
Solyc04g079640.2	6	6.06134	6.2384	8.06577	7.41041	Cytochrome P450;Ontology_term=GO:0019825;Parent=gene:Solyc04g079640.2;from_BOGAS=1;interpro2go_term=GO:0020037,GO:0055114;length=1927;nb_exon=2;sifter_term=GO:0019825
Solyc03g033500.2	6	7.89282	6.23802	6.19673	7.60036	Cold shock protein-1 (AHRD V1 *-*- Q8LPA7_WHEAT)%3B contains Interpro domain(s) IPR002059 Cold-shock protein%2C DNA-binding ;Ontology_term=GO:0003723,GO:0003697,GO:0003690;Parent=gene:Solyc03g033500.2;from_BOGAS=1;interpro2go_term=GO:0003676,GO:0008270,
Solyc02g071090.2	6	5.58496	6.04963	7.87314	8.85558	Purine permease family protein (AHRD V1 **-* D7MCV2_ARALY)%3B contains Interpro domain(s) IPR004853 Protein of unknown function DUF250 ;Ontology_term=GO:0005345;Parent=gene:Solyc02g071090.2;from_BOGAS=1;length=2423;nb_exon=3;sifter_term=GO:0005345
Solyc04g007800.2	6	6.40888	5.99322	8.24008	7.32076	C2 domain-containing protein (AHRD V1 **-- D7KYE6_ARALY)%3B contains Interpro domain(s) IPR018029 C2 membrane targeting protein ;Parent=gene:Solyc04g007800.2;from_BOGAS=1;length=3024;nb_exon=3
Solyc04g074000.2	6	6.626	5.86962	8.24641	6.31814	Receptor like kinase%2C RLK;Ontology_term=GO:0005515,GO:0006468;Parent=gene:Solyc04g074000.2;from_BOGAS=1;interpro2go_term=GO:0005515,GO:0006468;length=3505;nb_exon=2
Solyc07g005100.2	6	5.24907	5.76182	7.17961	6.76381	Chitinase-like protein (AHRD V1 ***- O81861_ARATH)%3B contains Interpro domain(s) IPR011583 Chitinase II ;Ontology_term=GO:0008084,GO:0008843;Parent=gene:Solyc07g005100.2;from_BOGAS=1;interpro2go_term=GO:0006032,GO:0005975;length=2395;nb_exon=3;sifter_t
Solyc07g066020.2	6	6.26341	5.67243	7.8993	6.99084	Amino acid permease (AHRD V1 **** B9N5L8_POPTR)%3B contains Interpro domain(s) IPR013057 Amino acid transporter%2C transmembrane ;Ontology_term=GO:0015171;Parent=gene:Solyc07g066020.2;from_BOGAS=1;length=4307;nb_exon=7;sifter_term=GO:0015171
Solyc02g087060.2	6	7.09635	5.67186	8.67437	7.95327	Nodulin MtN21 family protein (AHRD V1 ***- D7LPP0_ARALY);Parent=gene:Solyc02g087060.2;from_BOGAS=1;length=3442;nb_exon=7
Solyc08g082130.2	6	5.04571	5.59066	6.926	5.38163	Unknown Protein (AHRD V1);Parent=gene:Solyc08g082130.2;from_BOGAS=1;length=1019;nb_exon=2
Solyc02g078450.2	6	6.1534	5.53045	7.77063	7.53706	Tetraspanin family protein (AHRD V1 ***- B6TTZ1_MAIZE)%3B contains Interpro domain(s) IPR000301 Tetraspanin%2C subgroup ;Ontology_term=GO:0016021;Parent=gene:Solyc02g078450.2;from_BOGAS=1;interpro2go_term=GO:0016021;length=1686;nb_exon=5
Solyc01g060130.2	6	6.05593	5.40939	6.23898	8.17448	ADP-ribosylation factor-like protein 3 (AHRD V1 **-- ARL3_CAEEL)%3B contains Interpro domain(s) IPR006687 GTP-binding protein SAR1 ;Ontology_term=GO:0005525,GO:0005622;Parent=gene:Solyc01g060130.2;from_BOGAS=1;interpro2go_term=GO:0005525,GO:0005622;leng
Solyc01g099750.2	6	5.42459	5.39883	7.23362	7.64681	Heparan-alpha-glucosaminide N-acetyltransferase (AHRD V1 **-- D2QUR2_SPILD)%3B contains Interpro domain(s) IPR019259 Protein of unknown function DUF2261%2C transmembrane ;Parent=gene:Solyc01g099750.2;from_BOGAS=1;length=4899;nb_exon=14
Solyc07g056200.2	6	4.35473	5.39883	6.70113	6.79481	NBS-LRR class disease resistance protein (AHRD V1 **-- D5L9G6_ORYSI);Parent=gene:Solyc07g056200.2;from_BOGAS=1;length=961;nb_exon=3
Solyc06g011370.2	6	3.84499	5.26716	6.02746	8.72048	Chaperone protein clpB 2 (AHRD V1 ***- D4TPI3_9NOST)%3B contains Interpro domain(s) IPR004176 Clp%2C N-terminal ;Ontology_term=GO:0019538;Parent=gene:Solyc06g011370.2;from_BOGAS=1;interpro2go_term=GO:0019538;length=2588;nb_exon=5
Solyc09g007630.2	6	6.99254	5.03694	6.45878	7.93993	Chaperone DnaJ (AHRD V1 *-*- C4JWN5_UNCRE)%3B contains Interpro domain(s) IPR015609 Molecular chaperone%2C heat shock protein%2C Hsp40%2C DnaJ ;Ontology_term=GO:0004860;Parent=gene:Solyc09g007630.2;from_BOGAS=1;interpro2go_term=GO:0005488,GO:0031072;len
Solyc01g079610.2	6	7.5656	4.95884	7.3572	9.02342	DNAJ chaperone (AHRD V1 ***- B0W7V8_CULQU)%3B contains Interpro domain(s) IPR003095 Heat shock protein DnaJ ;Ontology_term=GO:0006457,GO:0031072;Parent=gene:Solyc01g079610.2;from_BOGAS=1;interpro2go_term=GO:0006457,GO:0031072;length=5979;nb_exon=10
Solyc03g113430.2	6	5.8775	4.90737	7.56537	7.45787	Peptide transporter (AHRD V1 **-* A6YJX4_9MAGN)%3B contains Interpro domain(s) IPR000109 TGF-beta receptor%2C type I/II extracellular region ;Ontology_term=GO:0042936;Parent=gene:Solyc03g113430.2;from_BOGAS=1;interpro2go_term=GO:0016020;length=2372;nb_e
Solyc04g007490.2	6	4.80012	4.49697	6.74349	6.60555	Cc-nbs-lrr%2C resistance protein with an R1 specific domain;Ontology_term=GO:0005515,GO:0000166;Parent=gene:Solyc04g007490.2;from_BOGAS=1;interpro2go_term=GO:0006952,GO:0006915;length=3710;nb_exon=2;sifter_term=GO:0005515,GO:0000166
Solyc01g099910.2	6	6.92184	4.28614	6.14731	7.4031	Epoxide hydrolase (AHRD V1 ***- B3VMR4_NICBE)%3B contains Interpro domain(s) IPR000639 Epoxide hydrolase-like ;Ontology_term=GO:0003824;Parent=gene:Solyc01g099910.2;from_BOGAS=1;interpro2go_term=GO:0003824;length=2949;nb_exon=3
Solyc02g065240.2	6	7.21111	4.12763	6.95815	7.43896	Hydrolase alpha/beta fold family protein (AHRD V1 **-- D7LG04_ARALY)%3B contains Interpro domain(s) IPR000073 Alpha/beta hydrolase fold-1 ;Ontology_term=GO:0080030,GO:0080032;Parent=gene:Solyc02g065240.2;from_BOGAS=1;length=1855;nb_exon=3;sifter_term=GO
Solyc01g091910.2	6	5.765	3.98277	5.66534	7.26115	Phospholipase D (AHRD V1 **** Q9XGT0_GOSHI)%3B contains Interpro domain(s) IPR011402 Phospholipase D%2C plant ;Ontology_term=GO:0005515,GO:0004630;Parent=gene:Solyc01g091910.2;from_BOGAS=1;interpro2go_term=GO:0016020,GO:0008152,GO:0009168;length=10722;n
Solyc07g056390.2	6	6.21742	3.95513	6.18269	7.51846	Endoplasmic oxidoreductin-1 (AHRD V1 **-- B6T402_MAIZE)%3B contains Interpro domain(s) IPR007266 Endoplasmic reticulum oxidoreductin 1 ;Ontology_term=GO:0015035;Parent=gene:Solyc07g056390.2;from_BOGAS=1;interpro2go_term=GO:0005789;length=5441;nb_exon=10
Solyc08g066770.2	6	5.90038	3.78869	6.37051	6.86925	Ankyrin repeat family protein (AHRD V1 **-* D7KKP5_ARALY)%3B contains Interpro domain(s) IPR002110 Ankyrin ;Ontology_term=GO:0030506;Parent=gene:Solyc08g066770.2;from_BOGAS=1;length=5297;nb_exon=3;sifter_term=GO:0030506
Solyc02g089160.2	6	5.84197	3.37712	6.16551	7.60844	Cytochrome P450;Ontology_term=GO:0004497;Parent=gene:Solyc02g089160.2;from_BOGAS=1;interpro2go_term=GO:0020037,GO:0055114;length=2823;nb_exon=9;sifter_term=GO:0004497
Solyc05g007150.2	6	6.92896	2.85798	6.17473	6.99356	UDP-galactose transporter 3 (AHRD V1 **** D7KBJ4_ARALY)%3B contains Interpro domain(s) IPR013657 UAA transporter ;Ontology_term=GO:0005459;Parent=gene:Solyc05g007150.2;from_BOGAS=1;interpro2go_term=GO:0055085;length=4950;nb_exon=8;sifter_term=GO:0005459
Solyc02g093180.2	7	7.34065	9.99183	2.87578	12.7697	N-hydroxycinnamoyl/benzoyltransferase 3 (AHRD V1 **-- Q00M87_SOYBN)%3B contains Interpro domain(s) IPR003480 Transferase ;Ontology_term=GO:0016740;Parent=gene:Solyc02g093180.2;from_BOGAS=1;interpro2go_term=GO:0016747;length=1957;nb_exon=3;sifter_term=GO
Solyc02g084850.2	7	10.5717	14.115	7.49593	14.2235	Unknown Protein (AHRD V1)%3B contains Interpro domain(s) IPR000167 Dehydrin ;Ontology_term=GO:0009415;Parent=gene:Solyc02g084850.2;from_BOGAS=1;interpro2go_term=GO:0009415;length=1136;nb_exon=2
Solyc02g081550.2	7	10.1047	13.1844	8.17043	12.2857	ATP-dependent Zn protease cell division protein FtsH homolog (AHRD V1 **** B2XTF7_HETA2)%3B contains Interpro domain(s) IPR001315 Caspase Recruitment IPR003960 ATPase%2C AAA-type%2C conserved site IPR005936 Peptidase M41%2C FtsH IPR006025 Peptidas
Solyc09g015000.2	7	9.74325	12.9146	7.96826	13.2161	class I heat shock protein (AHRD V1 ***- Q69BI7_CARPA)%3B contains Interpro domain(s) IPR002068 Heat shock protein Hsp20 ;Parent=gene:Solyc09g015000.2;from_BOGAS=1;length=1042;nb_exon=2
Solyc03g116390.2	7	8.77594	12.3831	6.4591	12.7289	Late embryogenesis abundant protein (AHRD V1 ***- Q2QKE8_CATRO);Parent=gene:Solyc03g116390.2;from_BOGAS=1;length=869;nb_exon=2
Solyc03g019820.2	7	9.54545	12.2952	7.45705	11.1236	Aquaporin (AHRD V1 ***- D6BRE1_9ROSI)%3B contains Interpro domain(s) IPR012269 Aquaporin ;Ontology_term=GO:0015250;Parent=gene:Solyc03g019820.2;from_BOGAS=1;interpro2go_term=GO:0016020,GO:0016021;length=1339;nb_exon=3;sifter_term=GO:0015250
Solyc10g078770.1	7	9.01366	12.0708	5.41041	11.6064	Seed maturation protein LEA 4 (AHRD V1 ***- Q9FE69_GLYTO)%3B contains Interpro domain(s) IPR005513 Late embryogenesis abundant (LEA) group 1 ;Ontology_term=GO:0009790;Parent=gene:Solyc10g078770.1;from_BOGAS=1;interpro2go_term=GO:0009790;length=774;nb_ex
Solyc03g096670.2	7	9.46009	11.9663	6.64688	11.1575	Integrin-linked kinase-associated serine/threonine phosphatase 2C (AHRD V1 *-** ILKAP_RAT)%3B contains Interpro domain(s) IPR015655 Protein phosphatase 2C ;Ontology_term=GO:0004722,GO:0008022;Parent=gene:Solyc03g096670.2;from_BOGAS=1;interpro2go_term=GO
Solyc03g111100.1	7	8.93884	11.5033	5.51979	10.0288	AtIII18x5-like protein (Fragment) (AHRD V1 *-*- D9YU68_ARAHA);Parent=gene:Solyc03g111100.1;from_BOGAS=1;length=933;nb_exon=1;eugene_evidence_code=10F0H1E0IEG
Solyc11g044910.1	7	9.00321	11.465	6.63503	10.3811	Beta-xylosidase 1 (AHRD V1 ***- D7MNR6_ARALY)%3B contains Interpro domain(s) IPR001764 Glycoside hydrolase%2C family 3%2C N-terminal ;Ontology_term=GO:0005975;Parent=gene:Solyc11g044910.1;from_BOGAS=1;interpro2go_term=GO:0005975;length=8259;nb_exon=7;eu
Solyc03g025810.2	7	8.78908	11.4342	3.88753	10.5285	Low-temperature-induced 65 kDa protein (AHRD V1 *--- LTI65_ARATH)%3B contains Interpro domain(s) IPR012418 CAP160 ;Parent=gene:Solyc03g025810.2;from_BOGAS=1;length=2469;nb_exon=5
Solyc02g087890.2	7	8.53134	11.2254	4.94251	10.9346	Unknown Protein (AHRD V1);Parent=gene:Solyc02g087890.2;from_BOGAS=1;length=874;nb_exon=2
Solyc03g007230.2	7	8.8021	11.1842	6.75208	10.8411	Protein phosphatase 2C (AHRD V1 ***- B1B5N6_PHYPA)%3B contains Interpro domain(s) IPR015655 Protein phosphatase 2C ;Ontology_term=GO:0005975,GO:0008287,GO:0003824;Parent=gene:Solyc03g007230.2;from_BOGAS=1;interpro2go_term=GO:0005975,GO:0008287,GO:000382
Solyc12g013620.1	7	8.8099	11.139	6.86369	9.34527	NAC domain protein IPR003441 (AHRD V1 ***- B9N1K9_POPTR)%3B contains Interpro domain(s) IPR003441 No apical meristem (NAM) protein ;Ontology_term=GO:0045449;Parent=gene:Solyc12g013620.1;from_BOGAS=1;interpro2go_term=GO:0045449;length=2627;nb_exon=3;euge
Solyc10g076250.1	7	8.64897	11.1332	6.18507	9.89335	Aminotransferase like protein (AHRD V1 ***- Q0WWF1_ARATH)%3B contains Interpro domain(s) IPR005814 Aminotransferase class-III ;Ontology_term=GO:0030170;Parent=gene:Solyc10g076250.1;from_BOGAS=1;interpro2go_term=GO:0030170;length=3815;nb_exon=9;eugene_ev
Solyc06g050800.2	7	8.258	11.0095	6.55444	10.1743	Amino acid transporter (AHRD V1 **** B9HYI5_POPTR)%3B contains Interpro domain(s) IPR013057 Amino acid transporter%2C transmembrane ;Ontology_term=GO:0015171;Parent=gene:Solyc06g050800.2;from_BOGAS=1;length=1895;nb_exon=5;sifter_term=GO:0015171
Solyc09g075440.2	7	9.46608	10.9473	7.61397	8.92633	Ethylene receptor (AHRD V1 **** Q41341_SOLLC)%3B contains Interpro domain(s) IPR005467 Signal transduction histidine kinase%2C core ;Ontology_term=GO:0051740;Parent=gene:Solyc09g075440.2;from_BOGAS=1;interpro2go_term=GO:0016020,GO:0016310,GO:0005524,GO:
Solyc07g063410.2	7	8.4707	10.8768	5.72601	9.73586	NAC domain protein IPR003441 (AHRD V1 ***- B9HZY3_POPTR)%3B contains Interpro domain(s) IPR003441 No apical meristem (NAM) protein ;Ontology_term=GO:0016563,GO:0003700;Parent=gene:Solyc07g063410.2;from_BOGAS=1;interpro2go_term=GO:0045449;length=1578;nb_
Solyc06g072130.2	7	8.26922	10.8358	3.81558	9.69995	Aquaporin (AHRD V1 ***- D6BRE1_9ROSI)%3B contains Interpro domain(s) IPR012269 Aquaporin ;Ontology_term=GO:0015250;Parent=gene:Solyc06g072130.2;from_BOGAS=1;interpro2go_term=GO:0016020,GO:0016021;length=1926;nb_exon=3;sifter_term=GO:0015250
Solyc03g025830.2	7	8.22911	10.6261	5.82299	9.32948	Os03g0107400 protein (Fragment) (AHRD V1 *--- Q0DVY2_ORYSJ);Parent=gene:Solyc03g025830.2;from_BOGAS=1;length=6194;nb_exon=8
Solyc03g117630.1	7	6.82248	10.4368	5.58646	12.5852	heat shock protein (AHRD V1 ***- B2D2G5_CAPSN)%3B contains Interpro domain(s) IPR013126 Heat shock protein 70 ;Ontology_term=GO:0051082,GO:0005524;Parent=gene:Solyc03g117630.1;from_BOGAS=1;interpro2go_term=GO:0005524;length=1965;nb_exon=1;sifter_term=GO
Solyc04g063350.2	7	7.92065	10.3137	5.82248	10.0687	3-methyl-2-oxobutanoate dehydrogenase (2-methylpropanoyl-transferring) (AHRD V1 **** A1U0F1_MARAV)%3B contains Interpro domain(s) IPR001017 Dehydrogenase%2C E1 component ;Ontology_term=GO:0003863;Parent=gene:Solyc04g063350.2;from_BOGAS=1;interpro2go_ter
Solyc05g012210.2	7	7.8751	10.1011	5.93239	9.22308	Ninja-family protein 1 (AHRD V1 *-*- NNJA1_WHEAT)%3B contains Interpro domain(s) IPR012463 Protein of unknown function DUF1675 ;Parent=gene:Solyc05g012210.2;from_BOGAS=1;length=4494;nb_exon=4
Solyc08g077900.2	7	7.76898	10.0044	5.60021	9.82235	Expansin-like protein (AHRD V1 ***- Q0WRS3_ARATH)%3B contains Interpro domain(s) IPR007112 Expansin 45%2C endoglucanase-like ;Ontology_term=GO:0005576;Parent=gene:Solyc08g077900.2;from_BOGAS=1;interpro2go_term=GO:0005576;length=3203;nb_exon=4
Solyc03g098240.2	7	7.45557	9.91666	5.44294	11.4084	Glutamate decarboxylase (AHRD V1 **** B6TV07_MAIZE)%3B contains Interpro domain(s) IPR010107 Glutamate decarboxylase ;Ontology_term=GO:0004351,GO:0005516;Parent=gene:Solyc03g098240.2;from_BOGAS=1;interpro2go_term=GO:0006536,GO:0030170,GO:0019752;length=
Solyc03g123540.2	7	6.80826	9.91358	5.87995	10.3861	class II heat shock protein (AHRD V1 ***- B6U175_MAIZE)%3B contains Interpro domain(s) IPR002068 Heat shock protein Hsp20 ;Parent=gene:Solyc03g123540.2;from_BOGAS=1;length=630;nb_exon=2
Solyc11g071830.1	7	6.89288	9.87747	5.41785	11.0338	Chaperone protein dnaj (AHRD V1 ***- Q17AX7_AEDAE)%3B contains Interpro domain(s) IPR003095 Heat shock protein DnaJ ;Ontology_term=GO:0006457,GO:0031072;Parent=gene:Solyc11g071830.1;from_BOGAS=1;interpro2go_term=GO:0006457,GO:0031072;length=3008;nb_exon
Solyc05g015490.2	7	8.88136	9.83854	7.18458	9.17998	Non-specific lipid-transfer protein (AHRD V1 ***- Q700A6_CICAR)%3B contains Interpro domain(s) IPR003612 Plant lipid transfer protein/seed storage/trypsin-alpha amylase inhibitor ;Parent=gene:Solyc05g015490.2;from_BOGAS=1;length=2691;nb_exon=2
Solyc06g066420.2	8	5.99073	8.32935	5.23266	5.15947	Cold induced protein-like (AHRD V1 *-*- Q94JH8_ORYSJ);Parent=gene:Solyc06g066420.2;from_BOGAS=1;length=806;nb_exon=2
Solyc01g109100.2	8	5.63691	8.08507	6.13853	3.73552	Unknown Protein (AHRD V1);Parent=gene:Solyc01g109100.2;from_BOGAS=1;length=498;nb_exon=1
Solyc07g061800.2	8	7.36194	8.07184	5.62936	5.27501	Heme-binding protein 2 (AHRD V1 **** B6T0C0_MAIZE)%3B contains Interpro domain(s) IPR006917 SOUL haem-binding protein ;Ontology_term=GO:0020037;Parent=gene:Solyc07g061800.2;from_BOGAS=1;length=1017;nb_exon=2;sifter_term=GO:0020037
Solyc01g005300.2	8	5.87823	7.93946	5.15947	5.09635	Flavin-binding kelch domain F box protein (AHRD V1 **-* D7KVS5_ARALY)%3B contains Interpro domain(s) IPR015915 Kelch-type beta propeller ;Ontology_term=GO:0005515;Parent=gene:Solyc01g005300.2;from_BOGAS=1;interpro2go_term=GO:0005515,GO:0007165;length=50
Solyc02g077590.1	8	6.81519	7.77775	6.19673	3.89433	Homeobox-leucine zipper-like protein (AHRD V1 *-*- Q3HRT1_PICGL)%3B contains Interpro domain(s) IPR001356 Homeobox ;Ontology_term=GO:0005634,GO:0006355,GO:0045449;Parent=gene:Solyc02g077590.1;from_BOGAS=1;interpro2go_term=GO:0005634,GO:0006355,GO:004544
Solyc10g006750.2	8	6.82184	7.71088	5.86938	4.62527	CONSTANS-like zinc finger protein (AHRD V1 *--- D0EP04_SOYBN)%3B contains Interpro domain(s) IPR000315 Zinc finger%2C B-box ;Ontology_term=GO:0005622;Parent=gene:Solyc10g006750.2;from_BOGAS=1;interpro2go_term=GO:0005622;length=801;nb_exon=2
Solyc04g009520.2	8	5.45286	7.44104	5.18785	4.60881	Nuclear transcription factor Y subunit B-3 (AHRD V1 **** B6SUG8_MAIZE)%3B contains Interpro domain(s) IPR003957 Transcription factor%2C CBFA/NFYB%2C DNA topoisomerase ;Ontology_term=GO:0005515,GO:0003700;Parent=gene:Solyc04g009520.2;from_BOGAS=1;interpr
Solyc04g015620.2	8	5.90881	7.39498	4.03034	3.54226	Os01g0611000 protein (Fragment) (AHRD V1 ***- Q0JLB5_ORYSJ)%3B contains Interpro domain(s) IPR006946 Protein of unknown function DUF642 ;Parent=gene:Solyc04g015620.2;from_BOGAS=1;length=2504;nb_exon=3
Solyc10g052650.1	8	4.90593	7.34047	4.21335	4.27128	Unknown Protein (AHRD V1);Parent=gene:Solyc10g052650.1;from_BOGAS=1;length=360;nb_exon=1;eugene_evidence_code=10F1H0E1IEG
Solyc02g089130.2	8	6.5627	7.29737	5.61912	4.01346	COBRA-like protein (AHRD V1 ***- B6E8Y8_9MYRT)%3B contains Interpro domain(s) IPR017391 COBRA-like ;Parent=gene:Solyc02g089130.2;from_BOGAS=1;length=2098;nb_exon=6
Solyc01g107780.2	8	4.4121	7.16058	4.74685	3.92884	UDP-glucosyltransferase family 1 protein (AHRD V1 **** C6KI43_CITSI)%3B contains Interpro domain(s) IPR002213 UDP-glucuronosyl/UDP-glucosyltransferase ;Ontology_term=GO:0080044;Parent=gene:Solyc01g107780.2;from_BOGAS=1;interpro2go_term=GO:0008152;length
Solyc06g062600.2	8	7.00428	7.10863	4.57228	5.86394	Choline dehydrogenase (AHRD V1 ***- A0QXW0_MYCS2)%3B contains Interpro domain(s) IPR012132 Glucose-methanol-choline oxidoreductase ;Ontology_term=GO:0046593;Parent=gene:Solyc06g062600.2;from_BOGAS=1;interpro2go_term=GO:0016614,GO:0006066,GO:0050660;leng
Solyc07g061920.2	8	7.0555	6.5108	5.14364	5.5157	Glucan synthase like 3 (AHRD V1 ***- D8R8I5_SELML)%3B contains Interpro domain(s) IPR003440 Glycosyl transferase%2C family 48 ;Ontology_term=GO:0016757;Parent=gene:Solyc07g061920.2;from_BOGAS=1;interpro2go_term=GO:0016020;length=11781;nb_exon=41;sifter_
Solyc05g052050.1	8	5.74792	6.49601	5.46728	3.40871	Ethylene responsive transcription factor 1a (AHRD V1 **** D1MWZ3_CITLA)%3B contains Interpro domain(s) IPR001471 Pathogenesis-related transcriptional factor and ERF%2C DNA-binding ;Ontology_term=GO:0016563,GO:0003700;Parent=gene:Solyc05g052050.1;from_BO
Solyc10g007870.2	8	6.98003	6.49025	5.28725	2.91073	Tumor-related protein (AHRD V1 ***- Q40447_9SOLA);Parent=gene:Solyc10g007870.2;from_BOGAS=1;length=1893;nb_exon=3
Solyc01g088400.2	8	7.374	6.15462	4.29646	5.23802	CER1 (AHRD V1 **-- B6TFH3_MAIZE)%3B contains Interpro domain(s) IPR006694 Fatty acid hydroxylase ;Ontology_term=GO:0009924;Parent=gene:Solyc01g088400.2;from_BOGAS=1;interpro2go_term=GO:0005783;length=4460;nb_exon=10;sifter_term=GO:0009924
Solyc02g082190.2	8	7.0456	6.02702	5.04963	4.96947	CTP synthase (AHRD V1 **** B6U7R1_MAIZE)%3B contains Interpro domain(s) IPR004468 CTP synthase ;Ontology_term=GO:0003883,GO:0042802;Parent=gene:Solyc02g082190.2;from_BOGAS=1;interpro2go_term=GO:0006221,GO:0003824;length=5612;nb_exon=21;sifter_term=GO:00
Solyc06g059930.2	8	7.40335	5.83137	5.05094	4.25475	Sesquiterpene synthase 1 (AHRD V1 ***- Q9FQ27_SOLHA);Parent=gene:Solyc06g059930.2;from_BOGAS=1;length=41040;nb_exon=8
Solyc02g070210.2	8	7.2407	4.67016	4.50843	4.98413	Phosphatidylinositol transfer protein SFH5 (AHRD V1 *--- C6HEF9_AJECH)%3B contains Interpro domain(s) IPR001251 Cellular retinaldehyde-binding/triple function%2C C-terminal ;Ontology_term=GO:0005215;Parent=gene:Solyc02g070210.2;from_BOGAS=1;interpro2go_
Solyc03g098010.2	8	7.24574	9.66203	6.24869	6.76248	Acid phosphatase (AHRD V1 **** B9XQU4_9BACT)%3B contains Interpro domain(s) IPR004843 Metallophosphoesterase ;Ontology_term=GO:0004722;Parent=gene:Solyc03g098010.2;from_BOGAS=1;interpro2go_term=GO:0016787;length=2445;nb_exon=7;sifter_term=GO:0004722
Solyc06g062460.2	8	8.26871	9.16523	5.09761	5.56834	BHLH transcription factor-like (AHRD V1 *--* Q8S0N2_ORYSJ)%3B contains Interpro domain(s) IPR001092 Basic helix-loop-helix dimerisation region bHLH ;Ontology_term=GO:0003700;Parent=gene:Solyc06g062460.2;from_BOGAS=1;interpro2go_term=GO:0005634,GO:004544
Solyc06g053710.2	8	7.24935	8.28235	4.74039	6.2363	Ethylene receptor (AHRD V1 **** Q9XET8_SOLLC)%3B contains Interpro domain(s) IPR001789 Signal transduction response regulator%2C receiver region IPR014525 Signal transduction histidine kinase%2C hybrid-type%2C ethylene sensor IPR005467 Signal transd
Solyc03g083400.2	8	7.70667	9.76509	6.32481	5.78633	CCT motif family protein (AHRD V1 ***- B6U5M8_MAIZE)%3B contains Interpro domain(s) IPR010402 CCT domain ;Parent=gene:Solyc03g083400.2;from_BOGAS=1;length=3792;nb_exon=4
Solyc10g048030.1	8	7.64782	8.90256	6.33396	4.92552	Major latex-like protein (AHRD V1 **-- B5THI3_PANGI)%3B contains Interpro domain(s) IPR000916 Bet v I allergen ;Ontology_term=GO:0009607;Parent=gene:Solyc10g048030.1;from_BOGAS=1;interpro2go_term=GO:0009607;length=543;nb_exon=2;eugene_evidence_code=10F1
Solyc12g014530.1	8	7.65521	8.71063	6.27668	4.24031	L-aspartate oxidase (AHRD V1 ***- D7M6M9_ARALY)%3B contains Interpro domain(s) IPR005288 L-aspartate oxidase ;Ontology_term=GO:0005737,GO:0016491,GO:0055114;Parent=gene:Solyc12g014530.1;from_BOGAS=1;interpro2go_term=GO:0005737,GO:0016491,GO:0055114;leng
Solyc09g084470.2	8	7.46287	8.66085	7.68818	5.27277	Proteinase inhibitor I (AHRD V1 ***- Q43648_SOLTU)%3B contains Interpro domain(s) IPR000864 Proteinase inhibitor I13%2C potato inhibitor I ;Ontology_term=GO:0009611;Parent=gene:Solyc09g084470.2;from_BOGAS=1;interpro2go_term=GO:0009611;length=1409;nb_exo
Solyc06g053830.2	8	7.81628	8.55371	7.53247	5.83061	Auxin responsive protein (AHRD V1 ***- D9IQE6_CATRO)%3B contains Interpro domain(s) IPR003311 AUX/IAA protein ;Ontology_term=GO:0003700;Parent=gene:Solyc06g053830.2;from_BOGAS=1;interpro2go_term=GO:0005634,GO:0046983;length=2380;nb_exon=5;sifter_term=GO
Solyc05g052950.2	8	8.71956	8.24493	6.34341	6.0009	Regulator of chromosome condensation RCC1 domain-containing protein (AHRD V1 *--- B9PXR3_TOXGO)%3B contains Interpro domain(s) IPR009091 Regulator of chromosome condensation/beta-lactamase-inhibitor protein II ;Ontology_term=GO:0008536;Parent=gene:Solyc
Solyc04g082290.2	8	8.1809	8.06969	6.28799	5.82299	Os03g0133300 protein (Fragment) (AHRD V1 ***- Q0DVF0_ORYSJ);Parent=gene:Solyc04g082290.2;from_BOGAS=1;length=5305;nb_exon=11
Solyc03g097580.2	8	6.4261	8.05902	8.17083	6.0036	MtN3-like protein (AHRD V1 **-- Q9LUE3_ARATH)%3B contains Interpro domain(s) IPR018179 RAG1-activating protein 1 homologue ;Ontology_term=GO:0016021;Parent=gene:Solyc03g097580.2;from_BOGAS=1;interpro2go_term=GO:0016021;length=1765;nb_exon=6
Solyc03g115220.2	8	7.15178	7.76871	6.34536	4.98322	Cytochrome P450;Ontology_term=GO:0019825;Parent=gene:Solyc03g115220.2;from_BOGAS=1;interpro2go_term=GO:0020037,GO:0055114;length=5430;nb_exon=3;sifter_term=GO:0019825
Solyc07g007250.2	8	8.37708	7.67772	6.25039	4.17233	Metallocarboxypeptidase inhibitor (AHRD V1 ***- MCPI_SOLLC)%3B contains Interpro domain(s) IPR004231 Proteinase inhibitor I37%2C carboxypeptidase A ;Ontology_term=GO:0008191,GO:0004866;Parent=gene:Solyc07g007250.2;from_BOGAS=1;interpro2go_term=GO:000819
Solyc09g097800.2	8	7.84417	7.64674	6.96659	4.46532	Unknown Protein (AHRD V1);Parent=gene:Solyc09g097800.2;from_BOGAS=1;length=1236;nb_exon=3
Solyc02g077920.2	8	7.76268	7.38293	6.64789	4.62527	Squamosa promoter binding-like protein (AHRD V1 ***- Q0PY35_SOLLC)%3B contains Interpro domain(s) IPR004333 Transcription factor%2C SBP-box ;Ontology_term=GO:0003700;Parent=gene:Solyc02g077920.2;from_BOGAS=1;interpro2go_term=GO:0005634;length=2177;nb_ex
Solyc05g055750.2	8	7.24878	7.29655	6.99853	4.44824	WRKY transcription factor-a (AHRD V1 *-** Q1XD53_CAPAN)%3B contains Interpro domain(s) IPR003657 DNA-binding WRKY ;Ontology_term=GO:0005515,GO:0003700;Parent=gene:Solyc05g055750.2;from_BOGAS=1;interpro2go_term=GO:0045449;length=3416;nb_exon=5;sifter_ter
Solyc06g008980.2	9	4.97407	3.12102	1.852	0.933573	Unknown Protein (AHRD V1);Parent=gene:Solyc06g008980.2;from_BOGAS=1;length=3419;nb_exon=6
Solyc12g096530.1	9	5.6499	3.1177	0.464668	0	Peroxidase (AHRD V1 ***- D7MRK0_ARALY)%3B contains Interpro domain(s) IPR002016 Haem peroxidase%2C plant/fungal/bacterial ;Ontology_term=GO:0055114;Parent=gene:Solyc12g096530.1;from_BOGAS=1;interpro2go_term=GO:0055114;length=3465;nb_exon=5;eugene_eviden
Solyc03g096870.2	9	5.95838	2.79701	2.24184	1.92979	WD repeat-containing protein 5 homolog (AHRD V1 *--- WDR5_DICDI)%3B contains Interpro domain(s) IPR017986 WD40 repeat%2C region ;Ontology_term=GO:0004872,GO:0008022;Parent=gene:Solyc03g096870.2;from_BOGAS=1;length=2590;nb_exon=5;sifter_term=GO:0004872,G
Solyc01g105890.2	9	5.48961	2.53605	2.34483	0	(E)-beta-ocimene synthase (AHRD V1 **** Q5CD81_CITUN)%3B contains Interpro domain(s) IPR005630 Terpene synthase%2C metal-binding domain ;Ontology_term=GO:0034768,GO:0050551;Parent=gene:Solyc01g105890.2;from_BOGAS=1;interpro2go_term=GO:0016829,GO:0008152
Solyc03g113910.2	9	5.78816	2.39232	2.94486	0.400538	Gibberellin-regulated protein 2 (AHRD V1 *--- B6SKV6_MAIZE)%3B contains Interpro domain(s) IPR003854 Gibberellin regulated protein ;Parent=gene:Solyc03g113910.2;from_BOGAS=1;length=2377;nb_exon=4
Solyc07g042560.2	9	5.01792	2.04264	1.51602	2.33628	Kinesin-like protein (AHRD V1 ***- Q8LNZ2_ARATH)%3B contains Interpro domain(s) IPR001752 Kinesin%2C motor region ;Ontology_term=GO:0007018;Parent=gene:Solyc07g042560.2;from_BOGAS=1;interpro2go_term=GO:0007018;length=7172;nb_exon=14
Solyc06g007610.2	9	5.3906	2.03914	1.07724	0.956057	Early tobacco anther 1 (AHRD V1 ***- Q84XA0_TOBAC);Ontology_term=GO:0003824;Parent=gene:Solyc06g007610.2;from_BOGAS=1;length=1590;nb_exon=2;sifter_term=GO:0003824
Solyc11g008690.1	9	6.06156	1.82782	3.41684	1.67356	TO23-3 (Fragment) (AHRD V1 *-*- Q3LVQ6_TAROF);Parent=gene:Solyc11g008690.1;from_BOGAS=1;length=696;nb_exon=1;eugene_evidence_code=10F0H1E0IEG
Solyc09g065780.2	9	5.77952	1.82782	2.94673	1.1375	Fatty acid elongase 3-ketoacyl-CoA synthase (AHRD V1 **** Q6DUV5_BRANA)%3B contains Interpro domain(s) IPR012392 Very-long-chain 3-ketoacyl-CoA synthase ;Ontology_term=GO:0009922;Parent=gene:Solyc09g065780.2;from_BOGAS=1;interpro2go_term=GO:0016020,GO:0
Solyc03g026040.2	9	6.17233	1.71809	3.82171	0	Receptor like kinase%2C RLK;Ontology_term=GO:0004675;Parent=gene:Solyc03g026040.2;from_BOGAS=1;interpro2go_term=GO:0005515,GO:0006468;length=4071;nb_exon=2;sifter_term=GO:0004675
Solyc07g007190.2	9	5.59544	1.7137	2.54844	0.933573	Unknown Protein (AHRD V1);Parent=gene:Solyc07g007190.2;from_BOGAS=1;length=2890;nb_exon=5
Solyc05g014710.2	9	4.52293	1.7137	0.807355	0	Remorin family protein (AHRD V1 ***- D7KET1_ARALY)%3B contains Interpro domain(s) IPR005516 Remorin%2C C-terminal region ;Ontology_term=GO:0003677;Parent=gene:Solyc05g014710.2;from_BOGAS=1;length=1858;nb_exon=3;sifter_term=GO:0003677
Solyc07g054310.1	9	7.05126	1.58496	3.6565	0	Gty37 protein (AHRD V1 ***- Q65A67_GERHY);Parent=gene:Solyc07g054310.1;from_BOGAS=1;length=381;nb_exon=1;eugene_evidence_code=10F0H0E0IEG
Solyc02g083890.2	9	6.22632	1.28096	3.36317	0.948601	Unknown Protein (AHRD V1);Parent=gene:Solyc02g083890.2;from_BOGAS=1;length=1437;nb_exon=3
Solyc02g083700.2	9	4.97957	1.27501	1.85599	1.3505	Alpha-mannosidase (AHRD V1 **** Q9FKW9_ARATH)%3B contains Interpro domain(s) IPR011682 Glycosyl hydrolases 38%2C C-terminal ;Ontology_term=GO:0004559;Parent=gene:Solyc02g083700.2;from_BOGAS=1;interpro2go_term=GO:0006013,GO:0005975,GO:0008270;length=8359
Solyc03g082860.2	9	5.81352	1.26303	3.91743	0	Histone-lysine N-methyltransferase (AHRD V1 **-- D8L815_9POAL)%3B contains Interpro domain(s) IPR001214 SET ;Ontology_term=GO:0005515,GO:0003677;Parent=gene:Solyc03g082860.2;from_BOGAS=1;interpro2go_term=GO:0008270;length=3109;nb_exon=6;sifter_term=GO:0
Solyc09g014970.2	9	5.88411	1.10434	3.55949	0	Alpha-hydroxynitrile lyase (AHRD V1 **-- O49897_MANES)%3B contains Interpro domain(s) IPR000073 Alpha/beta hydrolase fold-1 ;Ontology_term=GO:0080031,GO:0080030;Parent=gene:Solyc09g014970.2;from_BOGAS=1;length=1219;nb_exon=3;sifter_term=GO:0080031,GO:00
Solyc03g119220.2	9	5.87357	1.09761	2.94673	2.79077	Kinesin-like protein (AHRD V1 ***- Q8L5J2_ARATH)%3B contains Interpro domain(s) IPR001752 Kinesin%2C motor region ;Ontology_term=GO:0007018;Parent=gene:Solyc03g119220.2;from_BOGAS=1;interpro2go_term=GO:0007018;length=5796;nb_exon=15
Solyc04g082430.2	9	5.62527	1.09761	2.87971	0	B-like cyclin (AHRD V1 **** Q40337_MEDSA)%3B contains Interpro domain(s) IPR014400 Cyclin%2C A/B/D/E ;Ontology_term=GO:0004721,GO:0016538;Parent=gene:Solyc04g082430.2;from_BOGAS=1;interpro2go_term=GO:0005634;length=3149;nb_exon=12;sifter_term=GO:0004721
Solyc03g007690.1	9	3.73118	1.09085	0	0.933573	ABC transporter G family member 8 (AHRD V1 ***- AB8G_ARATH)%3B contains Interpro domain(s) IPR013525 ABC-2 type transporter ;Ontology_term=GO:0008559;Parent=gene:Solyc03g007690.1;from_BOGAS=1;interpro2go_term=GO:0016020,GO:0017111,GO:0016887;length=1794
Solyc08g005680.2	9	5.99322	1.09085	3.47768	0	Undecaprenyl pyrophosphate synthase (AHRD V1 **** B7GG85_ANOFW)%3B contains Interpro domain(s) IPR001441 Di-trans-poly-cis-decaprenylcistransferase-like ;Ontology_term=GO:0045547;Parent=gene:Solyc08g005680.2;from_BOGAS=1;interpro2go_term=GO:0016765;leng
Solyc06g007140.2	9	5.51665	1.09085	2.45681	0	Omega-3 fatty acid desaturase (AHRD V1 **** A9LNM9_SOLLC)%3B contains Interpro domain(s) IPR005804 Fatty acid desaturase%2C type 1 ;Ontology_term=GO:0042389;Parent=gene:Solyc06g007140.2;from_BOGAS=1;interpro2go_term=GO:0055114;length=3470;nb_exon=8;sift
Solyc02g084370.1	9	4.95327	1.09085	1.70044	0	Receptor like kinase%2C RLK;Ontology_term=GO:0004675;Parent=gene:Solyc02g084370.1;from_BOGAS=1;interpro2go_term=GO:0005515,GO:0006468;length=3384;nb_exon=1;sifter_term=GO:0004675;eugene_evidence_code=10F0H1E0IEG
Solyc08g075240.2	9	7.07916	0.895303	2.0072	0	Glucose-methanol-choline oxidoreductase (AHRD V1 ***- D6TF66_9CHLR)%3B contains Interpro domain(s) IPR012400 Long-chain fatty alcohol dehydrogenase ;Ontology_term=GO:0009055,GO:0046577;Parent=gene:Solyc08g075240.2;from_BOGAS=1;interpro2go_term=GO:001661
Solyc04g076310.2	9	6.28281	0.887525	3.69488	0.956057	Kinesin-like protein (AHRD V1 ***- Q9FME7_ARATH)%3B contains Interpro domain(s) IPR001752 Kinesin%2C motor region ;Ontology_term=GO:0005515,GO:0003774;Parent=gene:Solyc04g076310.2;from_BOGAS=1;interpro2go_term=GO:0007018;length=9446;nb_exon=25;sifter_te
Solyc04g078470.2	9	6.80632	0.887525	3.60999	0.722466	Cyclin D3-1 (AHRD V1 ***- Q2ABE7_CAMSI)%3B contains Interpro domain(s) IPR015451 Cyclin D ;Ontology_term=GO:0004723;Parent=gene:Solyc04g078470.2;from_BOGAS=1;interpro2go_term=GO:0005634;length=1851;nb_exon=4;sifter_term=GO:0004723
Solyc07g065210.2	9	6.86047	0.887525	3.68594	0	Kinesin motor family protein (AHRD V1 *-** D7LAW5_ARALY)%3B contains Interpro domain(s) IPR010544 Kinesin-related ;Ontology_term=GO:0008574;Parent=gene:Solyc07g065210.2;from_BOGAS=1;interpro2go_term=GO:0007018;length=6173;nb_exon=16;sifter_term=GO:00085
Solyc00g156980.2	9	6.73335	0.879706	2.54597	0	Choline dehydrogenase (AHRD V1 **-- A5L8M4_9GAMM)%3B contains Interpro domain(s) IPR008671 Lycopene beta and epsilon cyclase ;Ontology_term=GO:0016117;Parent=gene:Solyc00g156980.2;from_BOGAS=1;interpro2go_term=GO:0016117;length=1177;nb_exon=2
Solyc03g007130.2	9	5.99842	0.659925	3.37156	0	Microtubule-associated protein MAP65-1a (AHRD V1 **** Q9FEV9_TOBAC)%3B contains Interpro domain(s) IPR007145 MAP65/ASE1 ;Ontology_term=GO:0008017;Parent=gene:Solyc03g007130.2;from_BOGAS=1;length=3793;nb_exon=12;sifter_term=GO:0008017
Solyc06g043150.2	9	5.99977	0.650765	3.36877	0.400538	WD-repeat cell cycle regulatory protein (AHRD V1 **-- Q6T2Z5_SOYBN)%3B contains Interpro domain(s) IPR017986 WD40 repeat%2C region ;Ontology_term=GO:0004872;Parent=gene:Solyc06g043150.2;from_BOGAS=1;length=2449;nb_exon=9;sifter_term=GO:0004872
Solyc01g009040.2	9	6.29939	0.650765	3.69822	0.389567	Cyclin B1 (AHRD V1 **** Q9LD02_TOBAC)%3B contains Interpro domain(s) IPR014400 Cyclin%2C A/B/D/E ;Ontology_term=GO:0016538;Parent=gene:Solyc01g009040.2;from_BOGAS=1;interpro2go_term=GO:0005634;length=3005;nb_exon=6;sifter_term=GO:0016538
Solyc06g072810.2	9	6.12164	0.650765	3.36597	0	Unknown Protein (AHRD V1);Parent=gene:Solyc06g072810.2;from_BOGAS=1;length=3527;nb_exon=5
Solyc02g081440.2	9	5.29609	0.650765	2.23573	0	Os02g0638200 protein (Fragment) (AHRD V1 *-*- Q0DZ92_ORYSJ);Parent=gene:Solyc02g081440.2;from_BOGAS=1;length=2760;nb_exon=2
Solyc04g050570.2	9	4.97315	0.650765	1.85997	0	GDSL esterase/lipase At5g33370 (AHRD V1 ***- GDL79_ARATH)%3B contains Interpro domain(s) IPR001087 Lipase%2C GDSL ;Ontology_term=GO:0004091;Parent=gene:Solyc04g050570.2;from_BOGAS=1;interpro2go_term=GO:0006629;length=4954;nb_exon=5;sifter_term=GO:000409
Solyc10g078330.1	9	5.42861	0.367371	2.0036	0.400538	Cyclin B-like protein (AHRD V1 ***- Q5U8T5_9SOLA)%3B contains Interpro domain(s) IPR014400 Cyclin%2C A/B/D/E ;Ontology_term=GO:0005634;Parent=gene:Solyc10g078330.1;from_BOGAS=1;interpro2go_term=GO:0005634;length=2664;nb_exon=7;eugene_evidence_code=10F0H
Solyc02g080670.2	9	6.03496	0.367371	3.51475	0.389567	Laccase-22 (AHRD V1 **-- LAC22_ORYSJ)%3B contains Interpro domain(s) IPR001117 Multicopper oxidase%2C type 1 ;Ontology_term=GO:0055114;Parent=gene:Solyc02g080670.2;from_BOGAS=1;interpro2go_term=GO:0055114;length=3874;nb_exon=8
Solyc05g005580.2	9	5.20006	0.367371	1.99639	0.378512	Expressed protein (Fragment) (AHRD V1 *-*- C1PIB6_ARATH)%3B contains Interpro domain(s) IPR010341 Protein of unknown function DUF936%2C plant ;Parent=gene:Solyc05g005580.2;from_BOGAS=1;length=2570;nb_exon=4
Solyc04g005600.1	9	6.23304	0.367371	2.3505	0	MYB transcription factor (AHRD V1 *--- Q6R098_ARATH)%3B contains Interpro domain(s) IPR015495 Myb transcription factor ;Ontology_term=GO:0003677,GO:0045449;Parent=gene:Solyc04g005600.1;from_BOGAS=1;interpro2go_term=GO:0003677,GO:0045449;length=1283;nb_e
Solyc12g042760.1	9	5.76421	0.367371	2.24489	0	LRR receptor-like serine/threonine-protein kinase%2C RLP;Ontology_term=GO:0042802,GO:0004675;Parent=gene:Solyc12g042760.1;from_BOGAS=1;interpro2go_term=GO:0005515;length=1440;nb_exon=1;sifter_term=GO:0042802,GO:0004675;eugene_evidence_code=10F0H1E1IEG
Solyc07g043070.2	9	4.67469	0.367371	1.08406	0	Unknown Protein (AHRD V1);Parent=gene:Solyc07g043070.2;from_BOGAS=1;length=781;nb_exon=2
Solyc04g078590.2	9	6.49201	0.356144	3.5656	0.695994	Receptor like kinase%2C RLK;Ontology_term=GO:0004674;Parent=gene:Solyc04g078590.2;from_BOGAS=1;interpro2go_term=GO:0005515,GO:0006468;length=2901;nb_exon=2;sifter_term=GO:0004674
Solyc06g072290.2	9	4.14405	0.356144	0.454176	0.678072	Protein Kinase interacting protein (AHRD V1 ***- B6TI58_MAIZE)%3B contains Interpro domain(s) IPR011684 KIP1-like ;Parent=gene:Solyc06g072290.2;from_BOGAS=1;length=2112;nb_exon=2
Solyc10g080950.1	9	5.86518	0.356144	2.9486	0.400538	Cyclin B-like protein (AHRD V1 ***- Q5U8T5_9SOLA)%3B contains Interpro domain(s) IPR014400 Cyclin%2C A/B/D/E ;Ontology_term=GO:0005634;Parent=gene:Solyc10g080950.1;from_BOGAS=1;interpro2go_term=GO:0005634;length=2353;nb_exon=6;eugene_evidence_code=10F0H
Solyc10g008210.2	9	5.26791	0.356144	2.35332	0.400538	Os07g0507200 protein (Fragment) (AHRD V1 *-*- C7J530_ORYSJ)%3B contains Interpro domain(s) IPR009675 Targeting for Xklp2 ;Ontology_term=GO:0008017;Parent=gene:Solyc10g008210.2;from_BOGAS=1;length=6772;nb_exon=20;sifter_term=GO:0008017
Solyc03g121900.1	9	7.55658	0.356144	2.63227	0	PVR3-like protein (AHRD V1 ***- B6TYX6_MAIZE)%3B contains Interpro domain(s) IPR003612 Plant lipid transfer protein/seed storage/trypsin-alpha amylase inhibitor ;Ontology_term=GO:0008289,GO:0005319;Parent=gene:Solyc03g121900.1;from_BOGAS=1;length=321;nb
Solyc06g051320.2	9	6.7909	0.356144	3.56803	0	Transferase family protein (AHRD V1 **-* D7LQY1_ARALY)%3B contains Interpro domain(s) IPR003480 Transferase ;Ontology_term=GO:0016740;Parent=gene:Solyc06g051320.2;from_BOGAS=1;interpro2go_term=GO:0016747;length=2160;nb_exon=3;sifter_term=GO:0016740
Solyc08g078520.2	9	5.82604	0.356144	3.46858	0	Os03g0859900 protein (Fragment) (AHRD V1 *--- Q0DLK3_ORYSJ)%3B contains Interpro domain(s) IPR006869 Protein of unknown function DUF547 ;Parent=gene:Solyc08g078520.2;from_BOGAS=1;length=7374;nb_exon=11
Solyc01g066910.2	9	5.67807	0.356144	1.69153	0	PVR3-like protein (AHRD V1 ***- B6TYX6_MAIZE)%3B contains Interpro domain(s) IPR003612 Plant lipid transfer protein/seed storage/trypsin-alpha amylase inhibitor ;Ontology_term=GO:0008289,GO:0005319;Parent=gene:Solyc01g066910.2;from_BOGAS=1;length=594;nb
Solyc04g079130.2	9	5.24869	0.356144	1.07724	0	B3 domain-containing protein At5g42700 (AHRD V1 ***- Y5270_ARATH)%3B contains Interpro domain(s) IPR003340 Transcriptional factor B3 ;Ontology_term=GO:0006355;Parent=gene:Solyc04g079130.2;from_BOGAS=1;interpro2go_term=GO:0006355;length=2555;nb_exon=7
Solyc07g052180.1	9	8.09112	0	3.56682	0	Unknown Protein (AHRD V1);Parent=gene:Solyc07g052180.1;from_BOGAS=1;length=636;nb_exon=1;eugene_evidence_code=10F0H0E0IEG
Solyc12g087940.1	9	7.02636	0	1.69599	0	Aspartic proteinase nepenthesin-1 (AHRD V1 **-- B6TE66_MAIZE)%3B contains Interpro domain(s) IPR001461 Peptidase A1 ;Ontology_term=GO:0006508;Parent=gene:Solyc12g087940.1;from_BOGAS=1;interpro2go_term=GO:0006508;length=2142;nb_exon=2;eugene_evidence_cod
Solyc08g006790.2	9	6.93062	0	3.56316	0	Early nodulin-55-1 (Fragment) (AHRD V1 *--- NO551_SOYBN)%3B contains Interpro domain(s) IPR003245 Plastocyanin-like ;Ontology_term=GO:0009055;Parent=gene:Solyc08g006790.2;from_BOGAS=1;interpro2go_term=GO:0009055;length=1407;nb_exon=2
Solyc08g078940.1	9	6.45401	0	0.454176	0	Cortical cell-delineating protein (AHRD V1 **-- B6U436_MAIZE)%3B contains Interpro domain(s) IPR013770 Plant lipid transfer protein and hydrophobic protein%2C helical ;Ontology_term=GO:0008289;Parent=gene:Solyc08g078940.1;from_BOGAS=1;interpro2go_term=G
Solyc07g061750.2	9	6.26134	0	0	0	Ankyrin repeat family protein-like (AHRD V1 **-- Q6ERI3_ORYSJ)%3B contains Interpro domain(s) IPR002110 Ankyrin ;Ontology_term=GO:0005515;Parent=gene:Solyc07g061750.2;from_BOGAS=1;interpro2go_term=GO:0008026;length=2710;nb_exon=3;sifter_term=GO:0005515
Solyc06g064820.2	9	5.82043	0	2.63691	0	GDSL esterase/lipase At1g71691 (AHRD V1 ***- GDL29_ARATH)%3B contains Interpro domain(s) IPR001087 Lipase%2C GDSL ;Ontology_term=GO:0004091;Parent=gene:Solyc06g064820.2;from_BOGAS=1;interpro2go_term=GO:0006629;length=2543;nb_exon=5;sifter_term=GO:000409
Solyc05g055680.2	9	5.76818	0	3.26153	0	TO23-3 (Fragment) (AHRD V1 ***- Q3LVQ6_TAROF);Parent=gene:Solyc05g055680.2;from_BOGAS=1;length=746;nb_exon=2
Solyc06g053760.2	9	5.72	0	3.31904	0	Syntaxin (AHRD V1 ***- Q6X9V9_HORVD)%3B contains Interpro domain(s) IPR010989 t-SNARE ;Ontology_term=GO:0008565;Parent=gene:Solyc06g053760.2;from_BOGAS=1;interpro2go_term=GO:0016020;length=1749;nb_exon=2;sifter_term=GO:0008565
Solyc02g090960.1	9	5.70293	0	3.52105	0	Rapid alkalinization factor 3 (AHRD V1 ***- Q6TF27_SOLCH)%3B contains Interpro domain(s) IPR008801 Rapid ALkalinization Factor ;Ontology_term=GO:0004871;Parent=gene:Solyc02g090960.1;from_BOGAS=1;length=354;nb_exon=1;sifter_term=GO:0004871;eugene_evidenc
Solyc02g083640.2	9	5.68061	0	2.54597	0	Male sterility 5 family protein (Fragment) (AHRD V1 *-*- B1Q3A0_BRACM)%3B contains Interpro domain(s) IPR011990 Tetratricopeptide-like helical ;Ontology_term=GO:0005488;Parent=gene:Solyc02g083640.2;from_BOGAS=1;interpro2go_term=GO:0005488;length=2325;nb
Solyc09g008990.2	9	5.57773	0	3.8125	0	Cellulose synthase-like A2 glycosyltransferase family 2 protein mannan synthase (AHRD V1 **-- A9RYS2_PHYPA);Parent=gene:Solyc09g008990.2;from_BOGAS=1;length=1706;nb_exon=3
Solyc10g083170.1	9	5.52701	0	3.13586	0	2%2C5-dichloro-2%2C5-cyclohexadiene-1%2C4-diol dehydrogenase (AHRD V1 **** LINC_PSEPA)%3B contains Interpro domain(s) IPR002347 Glucose/ribitol dehydrogenase ;Ontology_term=GO:0018502;Parent=gene:Solyc10g083170.1;from_BOGAS=1;interpro2go_term=GO:0008152
Solyc08g078640.1	9	5.50494	0	1.09085	0	Pectinesterase (AHRD V1 **** D7MP41_ARALY)%3B contains Interpro domain(s) IPR000070 Pectinesterase%2C catalytic ;Ontology_term=GO:0030599;Parent=gene:Solyc08g078640.1;from_BOGAS=1;interpro2go_term=GO:0005618;length=4073;nb_exon=5;sifter_term=GO:0030599;
Solyc06g084450.2	9	5.41414	0	2.87381	0	Rho GTPase activating protein 2 (AHRD V1 ***- Q6UQ72_ORYSJ)%3B contains Interpro domain(s) IPR000198 RhoGAP ;Ontology_term=GO:0009055,GO:0005622;Parent=gene:Solyc06g084450.2;from_BOGAS=1;interpro2go_term=GO:0009055,GO:0005622;length=1848;nb_exon=5
Solyc02g088830.2	9	5.19967	0	2.13093	0	F1C9.9 protein (AHRD V1 *-*- Q9SGB0_ARATH);Parent=gene:Solyc02g088830.2;from_BOGAS=1;length=708;nb_exon=2
Solyc03g007410.2	9	4.95838	0	0	0	BHLH transcription factor (AHRD V1 *-** Q401N4_9LILI)%3B contains Interpro domain(s) IPR011598 Helix-loop-helix DNA-binding ;Ontology_term=GO:0003700;Parent=gene:Solyc03g007410.2;from_BOGAS=1;interpro2go_term=GO:0005634,GO:0003677,GO:0045449;length=2491
Solyc08g066880.2	9	4.45746	0	0	0	5%26apos-methylthioadenosine/S-adenosylhomocysteine nucleosidase (AHRD V1 *-*- D6E0Z8_9FIRM)%3B contains Interpro domain(s) IPR018017 Nucleoside phosphorylase%2C family 1 ;Ontology_term=GO:0009116;Parent=gene:Solyc08g066880.2;from_BOGAS=1;interpro2go_te
Solyc04g007200.2	9	4.11103	0	0	0	Tol-pal system-associated acyl-CoA thioesterase (AHRD V1 **** C6E6Z6_GEOSM)%3B contains Interpro domain(s) IPR006683 Thioesterase superfamily ;Ontology_term=GO:0016291;Parent=gene:Solyc04g007200.2;from_BOGAS=1;length=1928;nb_exon=5;sifter_term=GO:001629
Solyc06g074020.2	9	3.94953	0	0	0	Os04g0415100 protein (Fragment) (AHRD V1 *--- Q0JDB5_ORYSJ)%3B contains Interpro domain(s) IPR006458 Protein of unknown function DUF623%2C plant ;Parent=gene:Solyc06g074020.2;from_BOGAS=1;length=1069;nb_exon=2
Solyc03g118050.2	10	3.21412	6.1807	0	4.48349	Unknown Protein (AHRD V1);Ontology_term=GO:0008026;Parent=gene:Solyc03g118050.2;from_BOGAS=1;interpro2go_term=GO:0008026;length=1425;nb_exon=4
Solyc08g081740.2	10	3.94673	5.88753	0.464668	4.44559	Katanin p60 ATPase-containing subunit (AHRD V1 *--* KTNA1_ARATH)%3B contains Interpro domain(s) IPR003959 ATPase%2C AAA-type%2C core ;Ontology_term=GO:0042623;Parent=gene:Solyc08g081740.2;from_BOGAS=1;interpro2go_term=GO:0005524,GO:0017111;length=5741;n
Solyc04g007000.1	10	6.00585	8.27678	2.34767	3.82985	Ethylene-responsive transcription factor 4 (AHRD V1 *-** ERF78_ARATH)%3B contains Interpro domain(s) IPR003340 Transcriptional factor B3 ;Ontology_term=GO:0003677,GO:0016564;Parent=gene:Solyc04g007000.1;from_BOGAS=1;interpro2go_term=GO:0003677,GO:000635
Solyc02g078650.2	10	4.24793	7.39797	3.14568	3.0635	Polyphenol oxidase (AHRD V1 ***- B3WFP2_TAROF)%3B contains Interpro domain(s) IPR016213 Polyphenol oxidase%2C plant ;Ontology_term=GO:0008152,GO:0055114;Parent=gene:Solyc02g078650.2;from_BOGAS=1;interpro2go_term=GO:0008152,GO:0055114;length=2804;nb_exon
Solyc03g044460.1	10	4.50462	7.28577	0	4.24031	BHLH transcription factor (AHRD V1 *-*- D3Y274_BRAOL)%3B contains Interpro domain(s) IPR001092 Basic helix-loop-helix dimerisation region bHLH ;Ontology_term=GO:0005634,GO:0045449;Parent=gene:Solyc03g044460.1;from_BOGAS=1;interpro2go_term=GO:0005634,GO:
Solyc04g007470.2	10	4.8339	6.9331	2.45154	2.90111	CONSTANS-like zinc finger protein (AHRD V1 *--- D0EP07_SOYBN)%3B contains Interpro domain(s) IPR000315 Zinc finger%2C B-box ;Ontology_term=GO:0005622;Parent=gene:Solyc04g007470.2;from_BOGAS=1;interpro2go_term=GO:0005622;length=2812;nb_exon=5
Solyc04g074400.1	10	3.46858	6.89518	1.31615	0.400538	Os06g0220000 protein (Fragment) (AHRD V1 ***- Q0DDJ2_ORYSJ)%3B contains Interpro domain(s) IPR006766 Phosphate-induced protein 1 conserved region ;Parent=gene:Solyc04g074400.1;from_BOGAS=1;length=930;nb_exon=1;eugene_evidence_code=10F0H1E1IEG
Solyc07g053750.1	10	5.03694	6.3386	0.807355	3.22188	Zinc finger CCCH domain-containing protein 2 (AHRD V1 *-*- C3H2_ARATH)%3B contains Interpro domain(s) IPR000571 Zinc finger%2C CCCH-type ;Ontology_term=GO:0008270;Parent=gene:Solyc07g053750.1;from_BOGAS=1;interpro2go_term=GO:0008270;length=1254;nb_exon=
Solyc09g014750.1	10	3.42358	6.30159	1.08406	1.50589	Late embryogenesis abundant protein (AHRD V1 ***- A4VBF1_9FABA)%3B contains Interpro domain(s) IPR000389 Small hydrophilic plant seed protein ;Parent=gene:Solyc09g014750.1;from_BOGAS=1;length=306;nb_exon=1;eugene_evidence_code=10F1H1E1IEG
Solyc02g072210.1	10	3.21878	6.21101	0.454176	3.02503	Unknown Protein (AHRD V1);Parent=gene:Solyc02g072210.1;from_BOGAS=1;length=678;nb_exon=1;eugene_evidence_code=10F0H0E1IEG
Solyc09g089930.1	10	4.31034	6.07596	0.799087	1.91839	Ethylene responsive transcription factor 1a (AHRD V1 *-** C0J9I9_9ROSA)%3B contains Interpro domain(s) IPR001471 Pathogenesis-related transcriptional factor and ERF%2C DNA-binding ;Ontology_term=GO:0016563,GO:0003700;Parent=gene:Solyc09g089930.1;from_BO
Solyc09g014940.1	10	4.78869	5.92006	3.8846	1.14405	Wound-induced protein 1 (AHRD V1 ***- WUN1_SOLTU)%3B contains Interpro domain(s) IPR009798 Wound-induced protein%2C Wun1 ;Parent=gene:Solyc09g014940.1;from_BOGAS=1;length=495;nb_exon=1;eugene_evidence_code=10F0H1E0IEG
Solyc11g012130.1	10	5.98413	5.84046	3.20789	1.33914	Blue copper protein (AHRD V1 *--- B6U7P6_MAIZE)%3B contains Interpro domain(s) IPR008972 Cupredoxin ;Ontology_term=GO:0009055;Parent=gene:Solyc11g012130.1;from_BOGAS=1;interpro2go_term=GO:0009055;length=2098;nb_exon=2;eugene_evidence_code=10F0H0E1IEG
Solyc06g062540.2	10	3.52607	5.7021	2.72901	1.4957	Phosphatase (AHRD V1 ***- D2V497_NAEGR)%3B contains Interpro domain(s) IPR016965 Pyridoxal phosphate phosphatase%2C PHOSPHO2 ;Ontology_term=GO:0003824;Parent=gene:Solyc06g062540.2;from_BOGAS=1;interpro2go_term=GO:0008152,GO:0016791;length=1595;nb_exon=5
Solyc05g052670.1	10	5.33807	5.69572	2.72465	2.03914	N-hydroxycinnamoyl/benzoyltransferase 1 (AHRD V1 **-- Q00M72_SOYBN)%3B contains Interpro domain(s) IPR003480 Transferase ;Ontology_term=GO:0016747;Parent=gene:Solyc05g052670.1;from_BOGAS=1;interpro2go_term=GO:0016747;length=1386;nb_exon=1;eugene_evidenc
Solyc01g106910.2	10	4.01525	5.65878	1.99277	1.91073	Unknown Protein (AHRD V1);Parent=gene:Solyc01g106910.2;from_BOGAS=1;length=1031;nb_exon=4
Solyc04g007820.2	10	5.45352	5.51096	4.1235	1.65535	Major latex-like protein (AHRD V1 **-- Q9AXU0_PRUPE)%3B contains Interpro domain(s) IPR000916 Bet v I allergen ;Ontology_term=GO:0009607;Parent=gene:Solyc04g007820.2;from_BOGAS=1;interpro2go_term=GO:0009607;length=1247;nb_exon=3
Solyc05g052660.1	10	4.22882	5.49633	1.51602	1.81147	Unknown Protein (AHRD V1);Parent=gene:Solyc05g052660.1;from_BOGAS=1;length=342;nb_exon=1;eugene_evidence_code=10F0H0E1IEG
Solyc07g066040.1	10	6.41244	5.32085	3.85798	3.73444	Unknown Protein (AHRD V1);Parent=gene:Solyc07g066040.1;from_BOGAS=1;length=675;nb_exon=1;eugene_evidence_code=10F0H1E1IEG
Solyc12g088220.1	10	5.99548	5.22458	3.36317	2.49057	Branched-chain-amino-acid aminotransferase (AHRD V1 ***- Q94CF8_CAPAN)%3B contains Interpro domain(s) IPR005786 Branched-chain amino acid aminotransferase II ;Ontology_term=GO:0008152,GO:0009081;Parent=gene:Solyc12g088220.1;from_BOGAS=1;interpro2go_term
Solyc03g098790.1	10	4.65306	4.98504	2.3505	0.687061	Kunitz-type protease inhibitor (AHRD V1 **** Q3S488_SOLTU)%3B contains Interpro domain(s) IPR002160 Proteinase inhibitor I3%2C Kunitz legume ;Ontology_term=GO:0004867,GO:0015066;Parent=gene:Solyc03g098790.1;from_BOGAS=1;interpro2go_term=GO:0004866;lengt
Solyc07g066050.2	10	6.0148	4.49506	3.20006	3.35755	Unknown Protein (AHRD V1);Parent=gene:Solyc07g066050.2;from_BOGAS=1;length=635;nb_exon=2
Solyc04g008230.2	10	6.0332	4.34483	3.31759	2.57531	Polygalacturonase (AHRD V1 ***- B6TYD6_MAIZE)%3B contains Interpro domain(s) IPR012334 Pectin lyase fold ;Ontology_term=GO:0005975;Parent=gene:Solyc04g008230.2;from_BOGAS=1;interpro2go_term=GO:0005975;length=3104;nb_exon=6
Solyc02g070890.2	10	5.68117	3.72465	2.88362	2.15381	Receptor like kinase%2C RLK;Ontology_term=GO:0004675;Parent=gene:Solyc02g070890.2;from_BOGAS=1;interpro2go_term=GO:0005515,GO:0006468;length=4108;nb_exon=2;sifter_term=GO:0004675
Solyc04g071070.2	10	5.98071	2.60881	2.35614	3.5373	Unknown Protein (AHRD V1)%3B contains Interpro domain(s) IPR006706 Extensin-like region ;Ontology_term=GO:0009664;Parent=gene:Solyc04g071070.2;from_BOGAS=1;interpro2go_term=GO:0009664;length=1508;nb_exon=3
Solyc03g116400.2	11	2.50589	6.4545	0.454176	5.64357	Unknown Protein (AHRD V1);Parent=gene:Solyc03g116400.2;from_BOGAS=1;length=996;nb_exon=3
Solyc12g017250.1	11	2.20477	5.58406	0	6.73363	photosystem II polypeptide (AHRD V1 ***- Q6V7X5_TRIPR)%3B contains Interpro domain(s) IPR006814 Photosystem II protein PsbR ;Ontology_term=GO:0042651;Parent=gene:Solyc12g017250.1;from_BOGAS=1;interpro2go_term=GO:0042651;length=3453;nb_exon=5;eugene_evid
Solyc03g118060.2	11	2.09424	5.56377	1.85599	8.22424	Unknown Protein (AHRD V1);Parent=gene:Solyc03g118060.2;from_BOGAS=1;length=788;nb_exon=4
Solyc06g076540.1	11	1.0635	5.39094	0.454176	7.94117	class I heat shock protein (AHRD V1 ***- Q69BI7_CARPA)%3B contains Interpro domain(s) IPR002068 Heat shock protein Hsp20 ;Parent=gene:Solyc06g076540.1;from_BOGAS=1;length=465;nb_exon=1;eugene_evidence_code=10F0H1E1IEG
Solyc07g056510.2	11	1.27501	5.14731	3.14405	7.44079	Glutathione S-transferase (AHRD V1 **** D3Y4H6_9ROSI)%3B contains Interpro domain(s) IPR004046 Glutathione S-transferase%2C C-terminal ;Ontology_term=GO:0004364,GO:0043295;Parent=gene:Solyc07g056510.2;from_BOGAS=1;length=1492;nb_exon=2;sifter_term=GO:00
Solyc09g097760.2	11	0.443607	5.04045	0	8.83586	Glycine rich protein (AHRD V1 *-*- Q94CG1_TOBAC)%3B contains Interpro domain(s) IPR010800 Glycine rich ;Parent=gene:Solyc09g097760.2;from_BOGAS=1;length=931;nb_exon=2
Solyc03g098090.1	11	2.8953	4.92267	0.464668	6.94965	UPF0497 membrane protein 17 (AHRD V1 ***- U497H_RICCO)%3B contains Interpro domain(s) IPR006702 Uncharacterised protein family UPF0497%2C trans-membrane plant ;Parent=gene:Solyc03g098090.1;from_BOGAS=1;length=914;nb_exon=3;eugene_evidence_code=10F0H0E0I
Solyc05g053150.1	11	1.65535	4.849	0	6.62848	MYB transcription factor (AHRD V1 **** Q6R074_ARATH)%3B contains Interpro domain(s) IPR015495 Myb transcription factor ;Ontology_term=GO:0003700;Parent=gene:Solyc05g053150.1;from_BOGAS=1;interpro2go_term=GO:0003677,GO:0045449;length=1165;nb_exon=3;sifte
Solyc04g077640.2	11	2.20477	4.50144	0	6.78372	Serine carboxypeptidase 1 (AHRD V1 ***- B6TC80_MAIZE)%3B contains Interpro domain(s) IPR001563 Peptidase S10%2C serine carboxypeptidase ;Ontology_term=GO:0016754;Parent=gene:Solyc04g077640.2;from_BOGAS=1;interpro2go_term=GO:0006508;length=2722;nb_exon=1
Solyc08g006730.1	11	2.774	4.24031	1.69153	6.63387	N-acetyltransferase (AHRD V1 ***- B6SUK9_MAIZE)%3B contains Interpro domain(s) IPR000182 GCN5-related N-acetyltransferase ;Ontology_term=GO:0008152;Parent=gene:Solyc08g006730.1;from_BOGAS=1;interpro2go_term=GO:0008152;length=681;nb_exon=1;eugene_evidenc
Solyc09g015010.2	11	1.29866	4.15299	0	5.92742	Unknown Protein (AHRD V1);Parent=gene:Solyc09g015010.2;from_BOGAS=1;length=9591;nb_exon=2
Solyc06g048640.1	11	0	4.0321	0.464668	7.0766	Unknown Protein (AHRD V1);Parent=gene:Solyc06g048640.1;from_BOGAS=1;length=198;nb_exon=1;eugene_evidence_code=10F1H0E1IEG
Solyc07g062530.2	11	1.81967	3.8268	1.70487	6.81519	Phosphoenolpyruvate carboxylase 2 (AHRD V1 ***- Q9SCB2_SOLLC)%3B contains Interpro domain(s) IPR015813 Pyruvate/Phosphoenolpyruvate kinase%2C catalytic core IPR001449 Phosphoenolpyruvate carboxylase ;Ontology_term=GO:0005515;Parent=gene:Solyc07g062530
Solyc04g016470.2	11	1.29866	3.56438	0.799087	6.95907	Beta-1 3-glucanase (AHRD V1 ***- B2ZP01_VITRI)%3B contains Interpro domain(s) IPR000490 Glycoside hydrolase%2C family 17 ;Ontology_term=GO:0008810;Parent=gene:Solyc04g016470.2;from_BOGAS=1;interpro2go_term=GO:0005975;length=1703;nb_exon=3;sifter_term=GO
Solyc10g086690.1	11	1.95233	3.29131	1.70044	6.54628	Phosphatidylcholine:ceramide cholinephosphotransferase 2 (AHRD V1 *-*- SMS2_MACFA);Ontology_term=GO:0045140;Parent=gene:Solyc10g086690.1;from_BOGAS=1;length=2858;nb_exon=11;sifter_term=GO:0045140;eugene_evidence_code=10F1H1E1IEG
Solyc04g079660.2	11	0.443607	3.02326	0	6.3336	Cytochrome P450;Ontology_term=GO:0019825;Parent=gene:Solyc04g079660.2;from_BOGAS=1;interpro2go_term=GO:0020037,GO:0055114;length=2024;nb_exon=2;sifter_term=GO:0019825
Solyc01g095140.2	11	1.4957	2.47249	1.7137	9.48293	Late embryogenesis abundant protein (Fragment) (AHRD V1 **-- B7TGG5_PINSY)%3B contains Interpro domain(s) IPR013990 Water Stress and Hypersensitive response ;Ontology_term=GO:0009269;Parent=gene:Solyc01g095140.2;from_BOGAS=1;interpro2go_term=GO:0009269;
Solyc09g074500.1	11	0.454176	2.31904	0.799087	6.47037	Unknown Protein (AHRD V1);Parent=gene:Solyc09g074500.1;from_BOGAS=1;length=249;nb_exon=1;eugene_evidence_code=10F0H0E0IEG
Solyc01g018020.1	11	0.443607	2.31615	0	5.76686	Transketolase-like protein (AHRD V1 ***- Q8LE99_ARATH)%3B contains Interpro domain(s) IPR005478 Bacterial transketolase ;Ontology_term=GO:0004802,GO:0008152;Parent=gene:Solyc01g018020.1;from_BOGAS=1;interpro2go_term=GO:0004802,GO:0008152;length=6021;nb_
Solyc03g116890.2	11	1.81147	1.82375	1.31615	5.94626	WRKY transcription factor 2 (AHRD V1 **** C0L2R9_SOLLC)%3B contains Interpro domain(s) IPR003657 DNA-binding WRKY ;Ontology_term=GO:0005515,GO:0003700;Parent=gene:Solyc03g116890.2;from_BOGAS=1;interpro2go_term=GO:0045449;length=2430;nb_exon=5;sifter_ter
Solyc01g067330.2	11	1.04963	1.28096	1.53107	5.5656	UPF0497 membrane protein 4 (AHRD V1 ***- U4974_VITVI)%3B contains Interpro domain(s) IPR006459 Uncharacterised protein family UPF0497%2C trans-membrane plant subgroup ;Ontology_term=GO:0005515;Parent=gene:Solyc01g067330.2;from_BOGAS=1;length=2468;nb_exo
Solyc02g076910.2	11	0	0.650765	0	5.99254	Cathepsin B-like cysteine proteinase (AHRD V1 **-* CYSP_SCHMA)%3B contains Interpro domain(s) IPR013128 Peptidase C1A%2C papain ;Ontology_term=GO:0004197;Parent=gene:Solyc02g076910.2;from_BOGAS=1;interpro2go_term=GO:0006508,GO:0008234;length=1993;nb_exo
Solyc03g034240.2	11	1.31615	0	1.09085	5.36597	Chromosome 18 contig 1 DNA sequence (AHRD V1 *-*- Q00SF3_OSTTA);Ontology_term=GO:0034020;Parent=gene:Solyc03g034240.2;from_BOGAS=1;length=4766;nb_exon=6;sifter_term=GO:0034020
Solyc06g072670.2	11	0	0	0	5.09508	Short-chain dehydrogenase/reductase SDR (AHRD V1 ***- Q08PN0_STIAU)%3B contains Interpro domain(s) IPR002347 Glucose/ribitol dehydrogenase ;Ontology_term=GO:0008152,GO:0055114;Parent=gene:Solyc06g072670.2;from_BOGAS=1;interpro2go_term=GO:0008152,GO:0055
Solyc06g007190.2	12	3.10769	3.41278	3.36877	6.67087	Integrin-linked kinase-associated serine/threonine phosphatase 2C (AHRD V1 **** ILKAP_MOUSE)%3B contains Interpro domain(s) IPR015655 Protein phosphatase 2C ;Ontology_term=GO:0004722;Parent=gene:Solyc06g007190.2;from_BOGAS=1;interpro2go_term=GO:0008287,
Solyc07g006770.2	12	3.32769	3.20477	3.61589	6.42021	Receptor like kinase%2C RLK;Ontology_term=GO:0005515,GO:0004675;Parent=gene:Solyc07g006770.2;from_BOGAS=1;interpro2go_term=GO:0005515,GO:0006468;length=3865;nb_exon=2;sifter_term=GO:0005515,GO:0004675
Solyc12g094610.1	12	0.790772	1.28096	5.14405	7.04221	U-box domain-containing protein 15 (AHRD V1 **-- PUB15_ARATH)%3B contains Interpro domain(s) IPR011989 Armadillo-like helical ;Ontology_term=GO:0004842;Parent=gene:Solyc12g094610.1;from_BOGAS=1;interpro2go_term=GO:0005488,GO:0000151;length=3036;nb_exon=
Solyc09g090080.1	12	1.4957	0.641546	5.1297	6.13155	Inorganic phosphate transporter (AHRD V1 **** Q9LLS5_TOBAC)%3B contains Interpro domain(s) IPR004738 Phosphate permease ;Ontology_term=GO:0005315;Parent=gene:Solyc09g090080.1;from_BOGAS=1;interpro2go_term=GO:0016021;length=1605;nb_exon=1;sifter_term=GO:
Solyc07g064600.2	12	6.01279	3.69153	3.25852	5.06695	Endoribonuclease L-PSP family protein (AHRD V1 **-* D7LAZ0_ARALY)%3B contains Interpro domain(s) IPR019897 YjgF-like protein%2C conserved site ;Ontology_term=GO:0005515,GO:0004521;Parent=gene:Solyc07g064600.2;from_BOGAS=1;length=2026;nb_exon=6;sifter_te
Solyc01g099990.2	12	6.38163	3.37851	3.20945	5.57046	F-box protein PP2-B1 (AHRD V1 ***- PP2B1_ARATH)%3B contains Interpro domain(s) IPR001810 Cyclin-like F-box ;Ontology_term=GO:0030246;Parent=gene:Solyc01g099990.2;from_BOGAS=1;length=1762;nb_exon=3;sifter_term=GO:0030246
Solyc01g008600.2	12	6.33432	2.96901	3.20633	4.56438	Zinc finger CCCH domain-containing protein 53 (AHRD V1 ***- C3H53_ORYSJ)%3B contains Interpro domain(s) IPR000571 Zinc finger%2C CCCH-type ;Ontology_term=GO:0003676,GO:0008270,GO:0000166;Parent=gene:Solyc01g008600.2;from_BOGAS=1;interpro2go_term=GO:0003
Solyc06g060590.2	12	3.33628	4.83643	5.89676	6.27724	Nodulin MtN3 family protein (AHRD V1 **-- D7KK13_ARALY)%3B contains Interpro domain(s) IPR018179 RAG1-activating protein 1 homologue ;Ontology_term=GO:0016021;Parent=gene:Solyc06g060590.2;from_BOGAS=1;interpro2go_term=GO:0016021;length=4241;nb_exon=6
Solyc09g015770.2	12	3.84499	4.77768	6.96405	4.52293	WRKY transcription factor 6 (AHRD V1 **** A7UGD3_SOLTU)%3B contains Interpro domain(s) IPR003657 DNA-binding WRKY ;Ontology_term=GO:0003700;Parent=gene:Solyc09g015770.2;from_BOGAS=1;interpro2go_term=GO:0045449;length=1933;nb_exon=3;sifter_term=GO:000370
Solyc10g080620.1	12	2.91073	4.72955	6.03496	5.40735	Unknown Protein (AHRD V1);Parent=gene:Solyc10g080620.1;from_BOGAS=1;length=171;nb_exon=1;eugene_evidence_code=10F1H0E1IEG
Solyc06g083270.2	12	5.02059	4.66676	4.97957	7.50319	ER lumen retaining receptor family-like protein (AHRD V1 ***- Q38JH5_SOLTU)%3B contains Interpro domain(s) IPR000133 ER lumen protein retaining receptor ;Ontology_term=GO:0005046;Parent=gene:Solyc06g083270.2;from_BOGAS=1;interpro2go_term=GO:0016021;leng
Solyc09g007010.1	12	3.73227	4.56925	6.9743	6.65549	Pathogenesis related protein PR-1 (AHRD V1 **-- Q9SC15_SOLTU)%3B contains Interpro domain(s) IPR002413 Ves allergen ;Ontology_term=GO:0005515;Parent=gene:Solyc09g007010.1;from_BOGAS=1;interpro2go_term=GO:0005576;length=480;nb_exon=1;sifter_term=GO:00055
Solyc06g011380.2	12	3.16832	4.39917	4.9331	7.51389	Chaperone ClpB (AHRD V1 ***- A5GSF0_SYNR3);Ontology_term=GO:0005524;Parent=gene:Solyc06g011380.2;from_BOGAS=1;interpro2go_term=GO:0005524;length=2510;nb_exon=5
Solyc02g077110.2	12	4.69488	3.97545	4.76182	7.36877	Lipase-like protein (AHRD V1 ***- Q8LF19_ARATH)%3B contains Interpro domain(s) IPR002921 Lipase%2C class 3 ;Ontology_term=GO:0006629;Parent=gene:Solyc02g077110.2;from_BOGAS=1;interpro2go_term=GO:0006629;length=1563;nb_exon=2
Solyc00g282510.1	12	2.6017	3.95606	6.14731	8.55363	Phenylalanine ammonia-lyase (AHRD V1 ***- B5LAW0_CAPAN)%3B contains Interpro domain(s) IPR005922 Phenylalanine ammonia-lyase ;Ontology_term=GO:0009058,GO:0005737,GO:0003824;Parent=gene:Solyc00g282510.1;from_BOGAS=1;interpro2go_term=GO:0009058,GO:0005737
Solyc03g119600.1	12	4.25172	3.86987	6.65464	4.06695	NIMIN2c protein (AHRD V1 ***- A0FJY4_TOBAC);Parent=gene:Solyc03g119600.1;from_BOGAS=1;length=264;nb_exon=1;eugene_evidence_code=10F1H0E1IEG
Solyc04g051690.2	12	1.82782	3.81558	5.51822	4.06178	WRKY transcription factor 16 (AHRD V1 ***- C9DI05_9ROSI)%3B contains Interpro domain(s) IPR003657 DNA-binding WRKY ;Ontology_term=GO:0045449;Parent=gene:Solyc04g051690.2;from_BOGAS=1;interpro2go_term=GO:0045449;length=3173;nb_exon=3
Solyc01g008620.2	12	4.1035	3.72574	7.58082	5.69877	Beta-1 3-glucanase (AHRD V1 ***- Q9SYX6_TOBAC)%3B contains Interpro domain(s) IPR000490 Glycoside hydrolase%2C family 17 ;Ontology_term=GO:0005515,GO:0008810;Parent=gene:Solyc01g008620.2;from_BOGAS=1;interpro2go_term=GO:0005975;length=1736;nb_exon=2;sif
Solyc06g035520.2	12	2.31904	3.65878	5.64328	4.43563	Acetyl esterase (AHRD V1 *--- AES_SALSV)%3B contains Interpro domain(s) IPR013094 Alpha/beta hydrolase fold-3 ;Ontology_term=GO:0004806;Parent=gene:Solyc06g035520.2;from_BOGAS=1;interpro2go_term=GO:0008152;length=1580;nb_exon=2;sifter_term=GO:0004806
Solyc02g071620.2	12	5.0781	3.20789	5.3565	7.20936	GDSL esterase/lipase At1g29670 (AHRD V1 ***- GDL15_ARATH)%3B contains Interpro domain(s) IPR001087 Lipase%2C GDSL ;Ontology_term=GO:0004091;Parent=gene:Solyc02g071620.2;from_BOGAS=1;interpro2go_term=GO:0006629;length=2175;nb_exon=5;sifter_term=GO:000409
Solyc12g009770.1	12	2.60644	3.07039	5.78424	5.10308	LRR receptor-like serine/threonine-protein kinase%2C RLP;Ontology_term=GO:0016301;Parent=gene:Solyc12g009770.1;from_BOGAS=1;interpro2go_term=GO:0005515;length=3345;nb_exon=2;sifter_term=GO:0016301;eugene_evidence_code=10F0H1E0IEG
Solyc09g074550.2	12	4.07895	1.93734	6.07425	5.78921	UPF0497 membrane protein 6 (AHRD V1 ***- U4976_VITVI)%3B contains Interpro domain(s) IPR006459 Uncharacterised protein family UPF0497%2C trans-membrane plant subgroup ;Ontology_term=GO:0005515;Parent=gene:Solyc09g074550.2;from_BOGAS=1;length=1507;nb_exo
Solyc08g079870.1	13	9.8846	7.70307	12.0323	8.40599	Subtilisin-like protease (AHRD V1 **-- Q9LWA3_SOLLC)%3B contains Interpro domain(s) IPR015500 Peptidase S8%2C subtilisin-related IPR000209 Peptidase S8 and S53%2C subtilisin%2C kexin%2C sedolisin ;Ontology_term=GO:0004252;Parent=gene:Solyc08g079870.1;
Solyc02g077040.2	13	8.55999	7.23055	10.492	8.83384	Cathepsin B-like cysteine proteinase 5 (AHRD V1 **-* CPR5_CAEEL)%3B contains Interpro domain(s) IPR013128 Peptidase C1A%2C papain ;Ontology_term=GO:0030984,GO:0004197;Parent=gene:Solyc02g077040.2;from_BOGAS=1;interpro2go_term=GO:0006508,GO:0008234;lengt
Solyc08g082820.2	13	9.45146	5.32517	8.54307	9.68073	Heat shock protein (AHRD V1 ***- Q84KP8_CYAME)%3B contains Interpro domain(s) IPR013126 Heat shock protein 70 ;Ontology_term=GO:0042623,GO:0051787;Parent=gene:Solyc08g082820.2;from_BOGAS=1;interpro2go_term=GO:0005524;length=4275;nb_exon=8;sifter_term=GO
Solyc07g064160.2	13	12.8986	12.7368	15.5559	13.7968	Thiazole biosynthetic enzyme (AHRD V1 ***- D6N3H1_GOSHI)%3B contains Interpro domain(s) IPR002922 Thiamine biosynthesis Thi4 protein ;Ontology_term=GO:0008270,GO:0042803;Parent=gene:Solyc07g064160.2;from_BOGAS=1;interpro2go_term=GO:0009228;length=2177;n
Solyc10g075150.1	13	7.52254	10.8349	9.68778	13.4856	Non-specific lipid-transfer protein (AHRD V1 **** Q9ZPI9_CAPAN)%3B contains Interpro domain(s) IPR013770 Plant lipid transfer protein and hydrophobic protein%2C helical ;Ontology_term=GO:0005516,GO:0005319;Parent=gene:Solyc10g075150.1;from_BOGAS=1;inter
Solyc03g098780.1	13	8.99232	10.7934	9.27603	7.76858	Kunitz-type protease inhibitor (AHRD V1 **** Q3S488_SOLTU)%3B contains Interpro domain(s) IPR002160 Proteinase inhibitor I3%2C Kunitz legume ;Ontology_term=GO:0004867,GO:0015066;Parent=gene:Solyc03g098780.1;from_BOGAS=1;interpro2go_term=GO:0004866;lengt
Solyc03g083420.2	13	8.43296	10.2715	10.5271	9.69526	OBP3-responsive gene 1 (AHRD V1 **-- D7MSY5_ARALY)%3B contains Interpro domain(s) IPR002290 Serine/threonine protein kinase ;Ontology_term=GO:0005515;Parent=gene:Solyc03g083420.2;from_BOGAS=1;interpro2go_term=GO:0006468;length=7013;nb_exon=14;sifter_ter
Solyc06g006080.2	13	9.30469	10.0393	11.1784	10.3113	Phosphomethylpyrimidine synthase (AHRD V1 ***- C7MPZ7_SACVD)%3B contains Interpro domain(s) IPR002817 Thiamine biosynthesis protein ThiC ;Ontology_term=GO:0051536,GO:0080041;Parent=gene:Solyc06g006080.2;from_BOGAS=1;interpro2go_term=GO:0009228;length=35
Solyc01g107820.2	13	7.00315	8.8986	8.54782	8.20408	UDP-glucosyltransferase family 1 protein (AHRD V1 **** C6KI43_CITSI)%3B contains Interpro domain(s) IPR002213 UDP-glucuronosyl/UDP-glucosyltransferase ;Ontology_term=GO:0080044;Parent=gene:Solyc01g107820.2;from_BOGAS=1;interpro2go_term=GO:0008152;length
Solyc02g082920.2	13	7.91886	8.76891	11.0192	10.5864	Endochitinase (Chitinase) (AHRD V1 **** Q43184_SOLTU)%3B contains Interpro domain(s) IPR000726 Glycoside hydrolase%2C family 19%2C catalytic ;Ontology_term=GO:0008843;Parent=gene:Solyc02g082920.2;from_BOGAS=1;interpro2go_term=GO:0005975,GO:0016998;lengt
Solyc04g071800.2	13	9.57251	8.72223	11.3261	9.4085	Cytochrome P450;Ontology_term=GO:0019825;Parent=gene:Solyc04g071800.2;from_BOGAS=1;interpro2go_term=GO:0020037,GO:0055114;length=1965;nb_exon=2;sifter_term=GO:0019825
Solyc07g052950.2	13	7.50629	8.57194	9.05004	8.98513	Unknown Protein (AHRD V1);Parent=gene:Solyc07g052950.2;from_BOGAS=1;length=556;nb_exon=2
Solyc00g174340.1	13	7.08108	8.55186	10.2029	10.3929	Pathogenesis-related protein 1b (AHRD V1 ***- Q941G6_SOLTU)%3B contains Interpro domain(s) IPR018244 Allergen V5/Tpx-1 related%2C conserved site ;Ontology_term=GO:0005515;Parent=gene:Solyc00g174340.1;from_BOGAS=1;interpro2go_term=GO:0005576;length=480;n
Solyc05g009500.2	13	8.1921	8.50926	9.83314	8.89485	Peptide transporter (AHRD V1 **-* A6YJX4_9MAGN)%3B contains Interpro domain(s) IPR000109 TGF-beta receptor%2C type I/II extracellular region ;Ontology_term=GO:0042937,GO:0042936;Parent=gene:Solyc05g009500.2;from_BOGAS=1;interpro2go_term=GO:0016020;lengt
Solyc08g078090.1	13	7.06199	8.49542	9.17343	9.41039	Lipase (Fragment) (AHRD V1 ***- Q9ZTW1_DIACA)%3B contains Interpro domain(s) IPR002921 Lipase%2C class 3 ;Ontology_term=GO:0006629;Parent=gene:Solyc08g078090.1;from_BOGAS=1;interpro2go_term=GO:0006629;length=1659;nb_exon=1;eugene_evidence_code=10F0H1E1I
Solyc01g080220.2	13	6.89881	8.14598	8.93023	9.59518	Dienelactone hydrolase family protein (AHRD V1 **-- D7L3C7_ARALY)%3B contains Interpro domain(s) IPR002925 Dienelactone hydrolase ;Ontology_term=GO:0005515;Parent=gene:Solyc01g080220.2;from_BOGAS=1;interpro2go_term=GO:0016787;length=1983;nb_exon=7;sifte
Solyc01g091260.2	13	6.51665	8.03958	8.09159	10.3086	AT2G45380 protein (Fragment) (AHRD V1 *-*- B9DGW8_ARATH);Parent=gene:Solyc01g091260.2;from_BOGAS=1;length=4155;nb_exon=7
Solyc01g100380.2	13	10.8778	7.82559	10.3537	10.8793	Calreticulin 2 calcium-binding protein (AHRD V1 **** A8HMC0_CHLRE)%3B contains Interpro domain(s) IPR009169 Calreticulin ;Ontology_term=GO:0005509;Parent=gene:Solyc01g100380.2;from_BOGAS=1;interpro2go_term=GO:0005783,GO:0005509;length=3608;nb_exon=13;si
Solyc03g082920.2	13	9.80282	7.76281	9.24053	10.9207	Heat shock protein (AHRD V1 ***- Q84KP8_CYAME)%3B contains Interpro domain(s) IPR013126 Heat shock protein 70 ;Ontology_term=GO:0042623,GO:0051787;Parent=gene:Solyc03g082920.2;from_BOGAS=1;interpro2go_term=GO:0005524;length=3968;nb_exon=7;sifter_term=GO
Solyc06g005150.2	13	8.43363	7.27622	8.87277	10.0822	Ascorbate peroxidase (AHRD V1 ***- Q52QQ4_SOLLC)%3B contains Interpro domain(s) IPR019793 Peroxidases heam-ligand binding site IPR019794 Peroxidase%2C active site IPR002016 Haem peroxidase%2C plant/fungal/bacterial ;Ontology_term=GO:0055114;Parent=g
Solyc02g081030.2	13	8.84122	7.09329	8.80687	9.92552	Uncharacterized membrane protein C2G11.09 (AHRD V1 **-- YAB9_SCHPO)%3B contains Interpro domain(s) IPR003864 Protein of unknown function DUF221 ;Ontology_term=GO:0016020;Parent=gene:Solyc02g081030.2;from_BOGAS=1;interpro2go_term=GO:0016020;length=12043;
Solyc06g083560.2	14	5.71177	2.96162	3.99729	0	Genomic DNA chromosome 3 TAC clone K7P8 (AHRD V1 ***- Q9LRY4_ARATH);Parent=gene:Solyc06g083560.2;from_BOGAS=1;length=2237;nb_exon=5
Solyc09g084490.2	14	5.98573	2.73985	3.69265	0	Proteinase inhibitor I (AHRD V1 ***- Q53X28_SOLTU)%3B contains Interpro domain(s) IPR000864 Proteinase inhibitor I13%2C potato inhibitor I ;Ontology_term=GO:0009611;Parent=gene:Solyc09g084490.2;from_BOGAS=1;interpro2go_term=GO:0009611;length=1686;nb_exo
Solyc11g065190.1	14	6.3637	2.61117	3.42895	2.31325	Ubiquitin-conjugating enzyme E2-like protein (AHRD V1 ***- C1IJE7_9CNID)%3B contains Interpro domain(s) IPR015582 Ubiquitin-conjugating enzyme E2 H10 ;Ontology_term=GO:0016567,GO:0043687;Parent=gene:Solyc11g065190.1;from_BOGAS=1;interpro2go_term=GO:0016
Solyc06g069790.2	14	7.25635	2.47508	3.852	0.948601	Gibberellin-regulated protein (AHRD V1 **-- B4UW77_ARAHY)%3B contains Interpro domain(s) IPR003854 Gibberellin regulated protein ;Parent=gene:Solyc06g069790.2;from_BOGAS=1;length=811;nb_exon=3
Solyc06g072830.2	14	6.75702	1.81967	4.05832	1.67807	WD repeat-containing protein 5 homolog (AHRD V1 *--- WDR5_DICDI)%3B contains Interpro domain(s) IPR017986 WD40 repeat%2C region ;Ontology_term=GO:0030674,GO:0008022;Parent=gene:Solyc06g072830.2;from_BOGAS=1;length=2731;nb_exon=5;sifter_term=GO:0030674,G
Solyc02g071710.2	14	6.51602	3.87676	5.10056	1.18903	GDSL esterase/lipase At1g29670 (AHRD V1 ***- GDL15_ARATH)%3B contains Interpro domain(s) IPR001087 Lipase%2C GDSL ;Ontology_term=GO:0004091;Parent=gene:Solyc02g071710.2;from_BOGAS=1;interpro2go_term=GO:0006629;length=3222;nb_exon=5;sifter_term=GO:000409
Solyc09g084450.2	14	7.55021	3.66221	4.27128	0.400538	Chymotrypsin inhibitor-2 (AHRD V1 *-*- A8V3P8_HORVD)%3B contains Interpro domain(s) IPR000864 Proteinase inhibitor I13%2C potato inhibitor I ;Ontology_term=GO:0009611;Parent=gene:Solyc09g084450.2;from_BOGAS=1;interpro2go_term=GO:0009611;length=1681;nb_e
Solyc09g075550.2	14	6.72192	3.56316	3.852	0.948601	Cellulose synthase-like D6 (AHRD V1 **** Q09HT5_PHYPA)%3B contains Interpro domain(s) IPR005150 Cellulose synthase ;Ontology_term=GO:0016759;Parent=gene:Solyc09g075550.2;from_BOGAS=1;interpro2go_term=GO:0016020;length=4839;nb_exon=3;sifter_term=GO:00167
Solyc08g008480.2	14	6.56224	3.45022	5.26078	0.941106	Myb transcription factor (AHRD V1 *--- A5A383_SOLSC)%3B contains Interpro domain(s) IPR015495 Myb transcription factor ;Ontology_term=GO:0003677,GO:0045449;Parent=gene:Solyc08g008480.2;from_BOGAS=1;interpro2go_term=GO:0003677,GO:0045449;length=1794;nb_e
Solyc11g071730.1	14	6.42643	3.33342	3.85599	1.14405	Kinesin-like protein (AHRD V1 ***- Q9LXV6_ARATH)%3B contains Interpro domain(s) IPR001752 Kinesin%2C motor region ;Ontology_term=GO:0007018;Parent=gene:Solyc11g071730.1;from_BOGAS=1;interpro2go_term=GO:0007018;length=10272;nb_exon=22;eugene_evidence_cod
Solyc12g042780.1	14	4.75916	3.33056	6.05875	0.389567	Blue copper protein (Fragment) (AHRD V1 *--- O82576_MAIZE)%3B contains Interpro domain(s) IPR008972 Cupredoxin ;Ontology_term=GO:0009055;Parent=gene:Solyc12g042780.1;from_BOGAS=1;interpro2go_term=GO:0009055;length=1878;nb_exon=2;eugene_evidence_code=10F
Solyc02g080220.2	14	7.13391	3.28688	6.02702	0.400538	Pectinesterase (AHRD V1 ***- B9RXQ4_RICCO)%3B contains Interpro domain(s) IPR000070 Pectinesterase%2C catalytic ;Ontology_term=GO:0005618,GO:0030599;Parent=gene:Solyc02g080220.2;from_BOGAS=1;interpro2go_term=GO:0005618,GO:0030599;length=2568;nb_exon=2
Solyc11g073260.1	14	6.95838	3.20789	5.52951	1.33914	Histone H2A (AHRD V1 ***- C6TMV8_SOYBN)%3B contains Interpro domain(s) IPR002119 Histone H2A ;Ontology_term=GO:0005634,GO:0003677;Parent=gene:Solyc11g073260.1;from_BOGAS=1;interpro2go_term=GO:0005634,GO:0003677;length=499;nb_exon=2;eugene_evidence_code=
Solyc04g079560.2	14	6.224	3.07382	6.05853	0.933573	Lysine/histidine transporter (AHRD V1 **** B9MVJ1_POPTR)%3B contains Interpro domain(s) IPR013057 Amino acid transporter%2C transmembrane ;Ontology_term=GO:0015171;Parent=gene:Solyc04g079560.2;from_BOGAS=1;interpro2go_term=GO:0007218;length=5000;nb_exon
Solyc12g044270.1	14	6.893	3.06867	6.02636	0.948601	Pollen-specific kinase partner protein-like protein (Fragment) (AHRD V1 *--- Q5DK68_SOLLC)%3B contains Interpro domain(s) IPR005512 Rop nucleotide exchanger%2C PRONE ;Ontology_term=GO:0005089;Parent=gene:Solyc12g044270.1;from_BOGAS=1;interpro2go_term=GO
Solyc02g087980.2	14	6.52966	3.06695	5.34483	0.678072	Structural maintenance of chromosomes protein 4 (AHRD V1 **-- D8TXU8_VOLCA)%3B contains Interpro domain(s) IPR003395 RecF/RecN/SMC protein%2C N-terminal ;Ontology_term=GO:0046982;Parent=gene:Solyc02g087980.2;from_BOGAS=1;interpro2go_term=GO:0005694;leng
Solyc06g005560.2	14	6.37626	3.02326	6.18388	1.37851	Expansin-1 (AHRD V1 ***- Q6RX69_PETHY)%3B contains Interpro domain(s) IPR007112 Expansin 45%2C endoglucanase-like IPR007117 Pollen allergen/expansin%2C C-terminal ;Ontology_term=GO:0005576,GO:0009664;Parent=gene:Solyc06g005560.2;from_BOGAS=1;interpro2
Solyc10g084380.1	14	7.94544	2.95977	6.69153	0.678072	WRKY transcription factor 42 (Fragment) (AHRD V1 **-- B2KJ82_HORVD)%3B contains Interpro domain(s) IPR003657 DNA-binding WRKY ;Ontology_term=GO:0045449;Parent=gene:Solyc10g084380.1;from_BOGAS=1;interpro2go_term=GO:0045449;length=2606;nb_exon=5;eugene_ev
Solyc02g080330.2	14	8.20119	2.86196	4.21023	0.963474	Cytochrome P450;Ontology_term=GO:0019825;Parent=gene:Solyc02g080330.2;from_BOGAS=1;interpro2go_term=GO:0020037,GO:0055114;length=2230;nb_exon=2;sifter_term=GO:0019825
Solyc04g007690.2	14	6.55167	2.79909	5.67356	1.1375	Auxin efflux carrier (AHRD V1 **** D6RT11_SOLLC)%3B contains Interpro domain(s) IPR014024 Auxin efflux carrier%2C subgroup ;Ontology_term=GO:0010329,GO:0009672;Parent=gene:Solyc04g007690.2;from_BOGAS=1;interpro2go_term=GO:0016021;length=3114;nb_exon=6;s
Solyc03g114690.2	14	6.50208	2.79909	5.08236	0.925999	Wd-40 repeat-containing protein (AHRD V1 *--- B8C836_THAPS)%3B contains Interpro domain(s) IPR017986 WD40 repeat%2C region ;Ontology_term=GO:0000166;Parent=gene:Solyc03g114690.2;from_BOGAS=1;length=5790;nb_exon=12;sifter_term=GO:0000166
Solyc09g075590.1	14	7.52748	2.79494	6.84084	0.687061	Unknown Protein (AHRD V1);Parent=gene:Solyc09g075590.1;from_BOGAS=1;length=471;nb_exon=1;eugene_evidence_code=10F1H0E1IEG
Solyc02g067660.2	14	6.21257	2.67129	6.31796	1.16993	Phytoalexin deficient 4 (Fragment) (AHRD V1 **-- B2BDV5_ARALY)%3B contains Interpro domain(s) IPR002921 Lipase%2C class 3 ;Ontology_term=GO:0006629;Parent=gene:Solyc02g067660.2;from_BOGAS=1;interpro2go_term=GO:0006629;length=2853;nb_exon=4
Solyc08g080590.2	14	6.35103	2.61117	5.12846	0.941106	Osmotin 81 (Fragment) (AHRD V1 **-- Q84ML3_SOLTU)%3B contains Interpro domain(s) IPR001938 Thaumatin%2C pathogenesis-related ;Parent=gene:Solyc08g080590.2;from_BOGAS=1;length=1037;nb_exon=2
Solyc06g062370.2	14	6.74497	2.61117	5.57501	0	Acid phosphatase (AHRD V1 **-- O49855_SOYBN)%3B contains Interpro domain(s) IPR010028 Acid phosphatase%2C plant ;Ontology_term=GO:0003993;Parent=gene:Solyc06g062370.2;from_BOGAS=1;interpro2go_term=GO:0003993;length=1237;nb_exon=3
Solyc05g050240.2	14	6.52748	2.60881	5.31397	0.963474	Unknown Protein (AHRD V1);Parent=gene:Solyc05g050240.2;from_BOGAS=1;length=968;nb_exon=2
Solyc06g083650.2	14	6.59991	2.54844	7.12102	0.389567	GDSL esterase/lipase At5g33370 (AHRD V1 ***- GDL79_ARATH)%3B contains Interpro domain(s) IPR001087 Lipase%2C GDSL ;Ontology_term=GO:0004091;Parent=gene:Solyc06g083650.2;from_BOGAS=1;interpro2go_term=GO:0006629;length=3617;nb_exon=5;sifter_term=GO:000409
Solyc06g068910.2	14	6.50557	2.5435	4.69766	1.17632	Receptor like kinase%2C RLK;Ontology_term=GO:0005515,GO:0004674;Parent=gene:Solyc06g068910.2;from_BOGAS=1;interpro2go_term=GO:0005515,GO:0006468;length=3465;nb_exon=2;sifter_term=GO:0005515,GO:0004674
Solyc08g079880.1	14	5.29536	2.5435	6.23974	0.687061	Subtilisin-like protease (AHRD V1 **-- Q9LWA3_SOLLC)%3B contains Interpro domain(s) IPR015500 Peptidase S8%2C subtilisin-related IPR000209 Peptidase S8 and S53%2C subtilisin%2C kexin%2C sedolisin ;Ontology_term=GO:0004252;Parent=gene:Solyc08g079880.1;
Solyc06g035580.2	14	9.05688	2.5435	5.61029	0	Choline dehydrogenase (AHRD V1 ***- C0G363_9RHIZ)%3B contains Interpro domain(s) IPR012132 Glucose-methanol-choline oxidoreductase ;Ontology_term=GO:0016614,GO:0016491,GO:0006066,GO:0050660;Parent=gene:Solyc06g035580.2;from_BOGAS=1;interpro2go_term=GO:0
Solyc11g031960.1	14	6.77043	2.46728	4.98322	1.15056	GDSL esterase/lipase At1g33811 (AHRD V1 ***- GDL17_ARATH)%3B contains Interpro domain(s) IPR001087 Lipase%2C GDSL ;Ontology_term=GO:0004091;Parent=gene:Solyc11g031960.1;from_BOGAS=1;interpro2go_term=GO:0006629;length=2513;nb_exon=5;sifter_term=GO:000409
Solyc05g013690.2	14	7.56841	2.46728	6.7811	0.400538	GDSL esterase/lipase At3g26430 (AHRD V1 ***- GDL53_ARATH)%3B contains Interpro domain(s) IPR001087 Lipase%2C GDSL ;Ontology_term=GO:0004091;Parent=gene:Solyc05g013690.2;from_BOGAS=1;interpro2go_term=GO:0006629;length=3045;nb_exon=5;sifter_term=GO:000409
Solyc09g007360.2	14	6.91815	2.46728	5.8999	0	Interactor of constitutive active ROPs 3 (AHRD V1 ***- ICR3_ARATH);Parent=gene:Solyc09g007360.2;from_BOGAS=1;length=3568;nb_exon=4
Solyc01g107800.2	14	7.07393	2.39506	6.24375	1.93357	Expressed protein (Fragment) (AHRD V1 *-*- B3VV16_POPTN)%3B contains Interpro domain(s) IPR006514 Protein of unknown function DUF579%2C plant ;Parent=gene:Solyc01g107800.2;from_BOGAS=1;length=1480;nb_exon=1
Solyc03g111680.2	14	6.68552	2.31615	5.03034	1.32769	DNA polymerase III gamma/tau subunit (AHRD V1 *-*- B0JGE9_MICAN)%3B contains Interpro domain(s) IPR012763 DNA polymerase III%2C subunit gamma/ tau ;Ontology_term=GO:0009360,GO:0017111,GO:0006260;Parent=gene:Solyc03g111680.2;from_BOGAS=1;interpro2go_term
Solyc06g007170.2	14	6.7443	2.31615	4.9782	0	Os06g0207500 protein (Fragment) (AHRD V1 **-- Q0DDQ9_ORYSJ)%3B contains Interpro domain(s) IPR004253 Protein of unknown function DUF231%2C plant ;Parent=gene:Solyc06g007170.2;from_BOGAS=1;length=6140;nb_exon=5
Solyc11g066950.1	14	6.83251	2.23573	6.83782	0	Stress responsive A/B barrel domain family protein (AHRD V1 ***- D7HD13_VIBCH)%3B contains Interpro domain(s) IPR013097 Stress responsive alpha-beta barrel ;Parent=gene:Solyc11g066950.1;from_BOGAS=1;length=1170;nb_exon=2;eugene_evidence_code=10F1H1E1IEG
Solyc08g082660.2	14	5.57471	2.22959	6.46025	0.704872	Cellulose synthase (AHRD V1 **** B9IMB3_POPTR)%3B contains Interpro domain(s) IPR005150 Cellulose synthase ;Ontology_term=GO:0016759;Parent=gene:Solyc08g082660.2;from_BOGAS=1;interpro2go_term=GO:0016020;length=3001;nb_exon=5;sifter_term=GO:0016759
Solyc02g067340.2	14	6.97682	2.22651	5.91648	1.90689	MYB transcription factor (AHRD V1 **-* Q9SN78_ARATH)%3B contains Interpro domain(s) IPR015495 Myb transcription factor ;Ontology_term=GO:0003700;Parent=gene:Solyc02g067340.2;from_BOGAS=1;interpro2go_term=GO:0003677,GO:0045449;length=3011;nb_exon=4;sifte
Solyc03g115200.2	14	7.69397	2.22651	6.26828	0.925999	Glucan endo-1 3-beta-glucosidase 1 (AHRD V1 *-*- B6TW10_MAIZE)%3B contains Interpro domain(s) IPR012946 X8 ;Parent=gene:Solyc03g115200.2;from_BOGAS=1;length=4106;nb_exon=5
Solyc01g090180.2	14	5.62176	2.22651	5.30195	0	Extradiol ring-cleavage dioxygenase class III protein subunit B (AHRD V1 ***- B8GF38_METPE)%3B contains Interpro domain(s) IPR014436 Extradiol aromatic ring-opening dioxygenase%2C DODA type ;Ontology_term=GO:0006725,GO:0055114;Parent=gene:Solyc01g090180
Solyc03g007050.2	14	8.07419	2.14731	6.19712	0	Receptor like kinase%2C RLK;Ontology_term=GO:0004675;Parent=gene:Solyc03g007050.2;from_BOGAS=1;interpro2go_term=GO:0005515,GO:0006468;length=6010;nb_exon=27;sifter_term=GO:0004675
Solyc02g078760.1	14	5.99661	2.14405	5.70321	0.704872	CK25 (AHRD V1 ***- Q1W1G0_TOBAC);Parent=gene:Solyc02g078760.1;from_BOGAS=1;length=762;nb_exon=1;eugene_evidence_code=10F0H0E1IEG
Solyc07g042390.1	14	6.27501	2.03914	5.04745	0.687061	Pectinesterase (AHRD V1 **** B7SIX2_9CONI)%3B contains Interpro domain(s) IPR006501 Pectinesterase inhibitor ;Ontology_term=GO:0046910;Parent=gene:Solyc07g042390.1;from_BOGAS=1;interpro2go_term=GO:0030599;length=564;nb_exon=1;sifter_term=GO:0046910;euge
Solyc11g008810.1	14	6.59246	1.94486	6.19338	1.63227	Beta-hexosaminidase b (AHRD V1 **** Q17BL1_AEDAE)%3B contains Interpro domain(s) IPR001540 Glycoside hydrolase%2C family 20 ;Ontology_term=GO:0016231;Parent=gene:Solyc11g008810.1;from_BOGAS=1;interpro2go_term=GO:0004553,GO:0005975;length=6585;nb_exon=14
Solyc01g067510.2	14	7.2903	1.94486	6.59455	0.956057	Receptor-like kinase (AHRD V1 **** A7VM36_MARPO)%3B contains Interpro domain(s) IPR002290 Serine/threonine protein kinase ;Ontology_term=GO:0005515,GO:0004674;Parent=gene:Solyc01g067510.2;from_BOGAS=1;interpro2go_term=GO:0006468;length=2683;nb_exon=8;si
Solyc08g074620.1	14	7.61559	1.94486	5.32948	0.687061	Polyphenol oxidase (AHRD V1 ***- Q41428_SOLTU)%3B contains Interpro domain(s) IPR016213 Polyphenol oxidase%2C plant ;Ontology_term=GO:0008152,GO:0055114;Parent=gene:Solyc08g074620.1;from_BOGAS=1;interpro2go_term=GO:0008152,GO:0055114;length=1764;nb_exon
Solyc01g091230.2	14	6.58135	1.94111	5.73742	1.32769	Receptor like kinase%2C RLK;Ontology_term=GO:0004675;Parent=gene:Solyc01g091230.2;from_BOGAS=1;interpro2go_term=GO:0005515,GO:0006468;length=3250;nb_exon=4;sifter_term=GO:0004675
Solyc03g043770.2	14	6.51333	1.93357	6.37782	1.33342	Receptor like kinase%2C RLK;Ontology_term=GO:0004675;Parent=gene:Solyc03g043770.2;from_BOGAS=1;interpro2go_term=GO:0005515,GO:0006468;length=3774;nb_exon=3;sifter_term=GO:0004675
Solyc01g096260.2	14	6.28096	1.83188	5.50906	0.687061	Unknown Protein (AHRD V1);Parent=gene:Solyc01g096260.2;from_BOGAS=1;length=1620;nb_exon=5
Solyc02g078850.1	14	6.16972	1.82375	5.11562	0.687061	Unknown Protein (AHRD V1);Parent=gene:Solyc02g078850.1;from_BOGAS=1;length=438;nb_exon=1;eugene_evidence_code=10F1H0E1IEG
Solyc07g042990.1	14	5.74201	1.70929	6.27668	1.3505	LRR receptor-like serine/threonine-protein kinase%2C RLP;Ontology_term=GO:0004675;Parent=gene:Solyc07g042990.1;from_BOGAS=1;interpro2go_term=GO:0005515;length=1227;nb_exon=1;sifter_term=GO:0004675;eugene_evidence_code=10F0H1E1IEG
Solyc03g031800.2	14	6.47606	1.70929	5.78842	1.18903	Xyloglucan endotransglucosylase/hydrolase 1 (AHRD V1 **** C0IRG0_9ERIC)%3B contains Interpro domain(s) IPR016455 Xyloglucan endotransglucosylase/hydrolase ;Ontology_term=GO:0016798,GO:0016762;Parent=gene:Solyc03g031800.2;from_BOGAS=1;interpro2go_term=GO
Solyc04g082840.2	14	6.58135	1.70487	4.50271	1.66903	Cell division protein kinase 2 (AHRD V1 **** D0P087_PHYIN)%3B contains Interpro domain(s) IPR002290 Serine/threonine protein kinase ;Ontology_term=GO:0004693;Parent=gene:Solyc04g082840.2;from_BOGAS=1;interpro2go_term=GO:0006468;length=1962;nb_exon=8;sif
Solyc01g086820.2	14	7.56484	1.58015	6.26153	0.695994	Histone H3 (AHRD V1 ***- D8L9K7_WHEAT)%3B contains Interpro domain(s) IPR000164 Histone H3 ;Ontology_term=GO:0042802;Parent=gene:Solyc01g086820.2;from_BOGAS=1;interpro2go_term=GO:0003677,GO:0000786;length=730;nb_exon=1;sifter_term=GO:0042802
Solyc12g056600.2	14	6.57667	1.57531	4.82477	1.33914	Short chain alcohol dehydrogenase (AHRD V1 **** O50038_TOBAC)%3B contains Interpro domain(s) IPR002347 Glucose/ribitol dehydrogenase ;Ontology_term=GO:0010301;Parent=gene:Solyc12g056600.2;from_BOGAS=1;interpro2go_term=GO:0008152,GO:0055114;length=1192;n
Solyc07g065530.1	14	7.03947	1.43829	4.29719	1.35614	Unknown Protein (AHRD V1);Parent=gene:Solyc07g065530.1;from_BOGAS=1;length=591;nb_exon=1;eugene_evidence_code=10F1H0E1IEG
Solyc01g074000.2	14	7.47865	1.43829	6.69975	0.941106	Histone H3 (AHRD V1 ***- D8L9K7_WHEAT)%3B contains Interpro domain(s) IPR000164 Histone H3 ;Ontology_term=GO:0042802;Parent=gene:Solyc01g074000.2;from_BOGAS=1;interpro2go_term=GO:0003677,GO:0000786;length=643;nb_exon=1;sifter_term=GO:0042802
Solyc07g018300.2	14	6.50732	1.43296	5.5738	1.65535	Single-stranded DNA binding protein p30 subunit (AHRD V1 **** C5JUU5_AJEDS)%3B contains Interpro domain(s) IPR014646 Replication protein A%2C subunit RPA32 ;Ontology_term=GO:0003697,GO:0047485;Parent=gene:Solyc07g018300.2;from_BOGAS=1;interpro2go_term=G
Solyc01g094750.2	14	6.5697	1.43296	4.78293	1.3505	Cytochrome P450;Ontology_term=GO:0008393,GO:0019825;Parent=gene:Solyc01g094750.2;from_BOGAS=1;interpro2go_term=GO:0020037,GO:0055114;length=1828;nb_exon=1;sifter_term=GO:0008393,GO:0019825
Solyc07g049370.2	14	7.13319	1.43296	4.98322	0.695994	Glucan endo-1 3-beta-glucosidase A6 (AHRD V1 ***- B6TIF7_MAIZE)%3B contains Interpro domain(s) IPR000490 Glycoside hydrolase%2C family 17 ;Ontology_term=GO:0005975;Parent=gene:Solyc07g049370.2;from_BOGAS=1;interpro2go_term=GO:0005975;length=2678;nb_exon
Solyc08g042100.2	14	6.62688	1.43296	5.39438	0.695994	Armadillo/beta-catenin repeat family protein (AHRD V1 **-- D7MAU3_ARALY)%3B contains Interpro domain(s) IPR011989 Armadillo-like helical ;Ontology_term=GO:0005488;Parent=gene:Solyc08g042100.2;from_BOGAS=1;interpro2go_term=GO:0005488;length=2018;nb_exon=
Solyc02g030480.2	14	7.19397	1.42761	6.17752	1.89142	Cinnamyl alcohol dehydrogenase-like protein (AHRD V1 **** A9PHZ1_POPTR)%3B contains Interpro domain(s) IPR002085 Alcohol dehydrogenase superfamily%2C zinc-containing ;Ontology_term=GO:0045551;Parent=gene:Solyc02g030480.2;from_BOGAS=1;interpro2go_term=GO
Solyc01g079110.2	14	7.7174	1.42761	6.76341	0.378512	Histone H3 (AHRD V1 ***- D8L9K7_WHEAT)%3B contains Interpro domain(s) IPR000164 Histone H3 ;Ontology_term=GO:0042802;Parent=gene:Solyc01g079110.2;from_BOGAS=1;interpro2go_term=GO:0003677,GO:0000786;length=621;nb_exon=1;sifter_term=GO:0042802
Solyc01g108670.2	14	7.02603	1.27501	4.72247	1.51602	Kinesin-like protein (AHRD V1 *-*- Q75LL2_ORYSJ)%3B contains Interpro domain(s) IPR001752 Kinesin%2C motor region ;Ontology_term=GO:0007018;Parent=gene:Solyc01g108670.2;from_BOGAS=1;interpro2go_term=GO:0007018;length=15410;nb_exon=37
Solyc01g087500.2	14	7.66981	1.27501	5.24869	0.378512	DNA topoisomerase 2 (AHRD V1 **** Q8GSC4_TOBAC)%3B contains Interpro domain(s) IPR001241 DNA topoisomerase%2C type IIA%2C subunit B or N-terminal ;Ontology_term=GO:0003918;Parent=gene:Solyc01g087500.2;from_BOGAS=1;interpro2go_term=GO:0006265,GO:0005524,
Solyc06g049020.1	15	7.32373	7.19091	8.90216	6.65535	Sorghum bicolor protein targeted either to mitochondria or chloroplast proteins T50848 (AHRD V1 ***- C7IVU8_9POAL);Parent=gene:Solyc06g049020.1;from_BOGAS=1;length=660;nb_exon=1;eugene_evidence_code=10F0H1E1IEG
Solyc01g098590.2	15	7.69544	6.82757	9.46367	7.49993	Phosphoglycerate mutase family protein (AHRD V1 ***- C1DZH2_9CHLO)%3B contains Interpro domain(s) IPR013078 Phosphoglycerate mutase ;Ontology_term=GO:0008152;Parent=gene:Solyc01g098590.2;from_BOGAS=1;interpro2go_term=GO:0008152;length=1322;nb_exon=2
Solyc08g068870.2	15	7.40965	6.74497	9.01625	5.75168	Aspartic proteinase nepenthesin-1 (AHRD V1 **-- C0JAB4_ORYCO)%3B contains Interpro domain(s) IPR001461 Peptidase A1 ;Ontology_term=GO:0003677;Parent=gene:Solyc08g068870.2;from_BOGAS=1;interpro2go_term=GO:0006508;length=2681;nb_exon=2;sifter_term=GO:0003
Solyc04g048900.2	15	7.32274	6.74241	9.12133	6.83504	Calreticulin 2 calcium-binding protein (AHRD V1 **** A8HMC0_CHLRE)%3B contains Interpro domain(s) IPR009169 Calreticulin ;Ontology_term=GO:0005509;Parent=gene:Solyc04g048900.2;from_BOGAS=1;interpro2go_term=GO:0005783,GO:0005509;length=3459;nb_exon=14;si
Solyc01g110160.2	15	8.4888	6.5529	8.40259	5.1102	Chromosome 11 contig 1 DNA sequence (AHRD V1 ***- Q00YQ5_OSTTA);Ontology_term=GO:0055114;Parent=gene:Solyc01g110160.2;from_BOGAS=1;interpro2go_term=GO:0055114;length=5174;nb_exon=11
Solyc01g109700.2	15	8.92389	6.48993	8.95117	5.18943	Transcription factor (AHRD V1 *-** D6MKM4_9ASPA)%3B contains Interpro domain(s) IPR011598 Helix-loop-helix DNA-binding ;Ontology_term=GO:0003700;Parent=gene:Solyc01g109700.2;from_BOGAS=1;interpro2go_term=GO:0005634,GO:0045449;length=3162;nb_exon=7;sifte
Solyc07g009380.2	15	8.90032	6.393	10.1577	5.86641	Xyloglucan endotransglucosylase/hydrolase 2 (AHRD V1 **** Q8GTJ0_MALDO)%3B contains Interpro domain(s) IPR016455 Xyloglucan endotransglucosylase/hydrolase IPR008263 Glycoside hydrolase%2C family 16%2C active site ;Ontology_term=GO:0016798;Parent=gene:
Solyc01g087780.2	15	7.87486	6.27798	8.48768	5.13381	Subtilisin-like protease (AHRD V1 **-- O82006_SOLLC)%3B contains Interpro domain(s) IPR015500 Peptidase S8%2C subtilisin-related IPR000209 Peptidase S8 and S53%2C subtilisin%2C kexin%2C sedolisin ;Ontology_term=GO:0006508,GO:0043086;Parent=gene:Solyc0
Solyc05g056520.2	15	7.95059	6.2151	9.08058	5.59902	Methyltransferase (AHRD V1 **-- B6K3A3_SCHJY)%3B contains Interpro domain(s) IPR012901 N2227-like ;Ontology_term=GO:0019901,GO:0004699;Parent=gene:Solyc05g056520.2;from_BOGAS=1;length=12347;nb_exon=18;sifter_term=GO:0019901,GO:0004699
Solyc06g007440.2	15	8.19658	6.20006	8.50537	4.79181	CBL-interacting protein kinase 16 (AHRD V1 **** A0MNK3_POPTR)%3B contains Interpro domain(s) IPR002290 Serine/threonine protein kinase ;Ontology_term=GO:0004679;Parent=gene:Solyc06g007440.2;from_BOGAS=1;interpro2go_term=GO:0006468,GO:0007165;length=2326
Solyc08g076890.2	15	9.21936	6.18368	9.72272	4.58736	Unknown Protein (AHRD V1);Parent=gene:Solyc08g076890.2;from_BOGAS=1;length=1167;nb_exon=3
Solyc03g113280.2	15	9.52814	6.17792	9.62051	5.93404	Membrane protein HPP family (AHRD V1 *-*- D9Y9E6_9DELT)%3B contains Interpro domain(s) IPR007065 HPP ;Parent=gene:Solyc03g113280.2;from_BOGAS=1;length=5116;nb_exon=5
Solyc10g076710.1	15	8.61324	6.16108	9.29671	5.10894	1-phosphatidylinositol-4 5-bisphosphate phosphodiesterase (AHRD V1 ***- O49902_NICRU)%3B contains Interpro domain(s) IPR001711 Phospholipase C%2C phosphatidylinositol-specific%2C Y domain IPR018029 C2 membrane targeting protein IPR000909 Phospholipa
Solyc07g043490.1	15	8.98028	6.13114	8.57686	5.09466	UDP-glucosyltransferase family 1 protein (AHRD V1 **-* C6KI43_CITSI)%3B contains Interpro domain(s) IPR002213 UDP-glucuronosyl/UDP-glucosyltransferase ;Ontology_term=GO:0080044;Parent=gene:Solyc07g043490.1;from_BOGAS=1;interpro2go_term=GO:0008152;length
Solyc05g026490.2	15	7.7106	6.03276	8.89093	5.12557	Phosphoglucomutase/phosphomannomutase family protein (AHRD V1 **-* A3IPW6_9CHRO)%3B contains Interpro domain(s) IPR016055 Alpha-D-phosphohexomutase%2C alpha/beta/alpha I%2C II and III ;Ontology_term=GO:0004614,GO:0004615;Parent=gene:Solyc05g026490.2;fro
Solyc01g058720.2	15	8.79302	5.9241	8.75057	4.44956	NaCl-inducible Ca2+-binding protein (AHRD V1 **-* O22368_ARATH)%3B contains Interpro domain(s) IPR011992 EF-Hand type ;Ontology_term=GO:0005509;Parent=gene:Solyc01g058720.2;from_BOGAS=1;interpro2go_term=GO:0005509;length=831;nb_exon=2;sifter_term=GO:000
Solyc06g083070.2	15	9.83842	5.90833	10.0548	4.57107	Fimbrin-like potential actin filament bundling protein (AHRD V1 *--* Q5AC06_CANAL)%3B contains Interpro domain(s) IPR016146 Calponin-homology ;Ontology_term=GO:0051015;Parent=gene:Solyc06g083070.2;from_BOGAS=1;interpro2go_term=GO:0003779;length=7012;nb_
Solyc05g054740.2	15	8.99856	5.897	8.78594	5.26529	High affinity sulfate transporter 2 (AHRD V1 **** SUT2_STYHA)%3B contains Interpro domain(s) IPR001902 Sulphate anion transporter ;Ontology_term=GO:0015381;Parent=gene:Solyc05g054740.2;from_BOGAS=1;interpro2go_term=GO:0016020,GO:0016021;length=8650;nb_e
Solyc03g118410.2	15	10.5708	5.89506	8.47994	6.91325	Acyl carrier protein (AHRD V1 ***- Q672Q9_SOLLC)%3B contains Interpro domain(s) IPR003231 Acyl carrier protein (ACP) ;Ontology_term=GO:0006633,GO:0031177,GO:0048037,GO:0000036;Parent=gene:Solyc03g118410.2;from_BOGAS=1;interpro2go_term=GO:0006633,GO:0031
Solyc03g119080.2	15	9.27354	5.87799	9.19591	5.68257	Beta-glucosidase (AHRD V1 **** D7L7Z3_ARALY)%3B contains Interpro domain(s) IPR001360 Glycoside hydrolase%2C family 1 ;Ontology_term=GO:0080083;Parent=gene:Solyc03g119080.2;from_BOGAS=1;interpro2go_term=GO:0005975;length=2926;nb_exon=11;sifter_term=GO:0
Solyc02g084410.2	15	8.56404	5.80581	8.72028	4.93923	Glyoxalase (AHRD V1 ***- B4ERW1_WHEAT)%3B contains Interpro domain(s) IPR004360 Glyoxalase/bleomycin resistance protein/dioxygenase ;Ontology_term=GO:0004462;Parent=gene:Solyc02g084410.2;from_BOGAS=1;interpro2go_term=GO:0046872;length=1401;nb_exon=3;sif
Solyc09g008270.2	15	8.81048	5.76633	7.98544	4.64731	Unknown Protein (AHRD V1);Parent=gene:Solyc09g008270.2;from_BOGAS=1;length=3613;nb_exon=6
Solyc01g101100.2	15	8.77923	5.75942	8.09882	5.12184	Receptor-like protein kinase (AHRD V1 ***- Q9LYS5_ARATH)%3B contains Interpro domain(s) IPR002290 Serine/threonine protein kinase ;Ontology_term=GO:0006468;Parent=gene:Solyc01g101100.2;from_BOGAS=1;interpro2go_term=GO:0006468;length=4538;nb_exon=8
Solyc09g007910.2	15	9.70769	5.75248	7.94034	5.00764	Phenylalanine ammonia-lyase (AHRD V1 **** B5LAW0_CAPAN)%3B contains Interpro domain(s) IPR005922 Phenylalanine ammonia-lyase ;Ontology_term=GO:0004397,GO:0045548;Parent=gene:Solyc09g007910.2;from_BOGAS=1;interpro2go_term=GO:0009058,GO:0005737,GO:0003824
Solyc02g084720.2	15	9.3921	5.69209	9.22499	6.6489	Beta-galactosidase (AHRD V1 ***- Q9LLS9_SOLLC)%3B contains Interpro domain(s) IPR019801 Glycoside hydrolase%2C family 35%2C conserved site IPR001944 Glycoside hydrolase%2C family 35 IPR000922 D-galactoside/L-rhamnose binding SUEL lectin ;Ontology_te
Solyc06g083660.2	15	9.26179	5.69042	9.08116	5.54597	Genomic DNA chromosome 5 BAC clone F6B6 (AHRD V1 ***- Q9LKC1_ARATH);Ontology_term=GO:0005515;Parent=gene:Solyc06g083660.2;from_BOGAS=1;length=5547;nb_exon=6;sifter_term=GO:0005515
Solyc04g079960.1	15	8.44377	5.68257	9.46115	6.93298	Geranylgeranyl pyrophosphate synthase 2 (AHRD V1 ***- Q1A7S9_SOLLC)%3B contains Interpro domain(s) IPR000092 Polyprenyl synthetase ;Ontology_term=GO:0004311;Parent=gene:Solyc04g079960.1;from_BOGAS=1;interpro2go_term=GO:0008299;length=1092;nb_exon=1;sift
Solyc01g006370.2	15	8.84226	5.58916	7.92428	4.87627	Glucan synthase like 3 (AHRD V1 ***- D8R8I5_SELML)%3B contains Interpro domain(s) IPR003440 Glycosyl transferase%2C family 48 ;Ontology_term=GO:0016757;Parent=gene:Solyc01g006370.2;from_BOGAS=1;interpro2go_term=GO:0016020;length=21826;nb_exon=43;sifter_
Solyc03g083360.2	15	8.71119	5.54689	9.15178	4.16591	Pectinesterase (AHRD V1 ***- B9IDR8_POPTR)%3B contains Interpro domain(s) IPR000070 Pectinesterase%2C catalytic ;Ontology_term=GO:0005618,GO:0030599;Parent=gene:Solyc03g083360.2;from_BOGAS=1;interpro2go_term=GO:0005618,GO:0030599;length=3420;nb_exon=4
Solyc10g078580.1	15	9.56354	5.54226	10.2759	4.79442	Unknown Protein (AHRD V1);Parent=gene:Solyc10g078580.1;from_BOGAS=1;length=183;nb_exon=1;eugene_evidence_code=10F0H0E0IEG
Solyc12g044330.1	15	9.49556	5.53978	9.55042	4.06178	Aquaporin (AHRD V1 ***- O81186_VERFO)%3B contains Interpro domain(s) IPR012269 Aquaporin ;Ontology_term=GO:0016020,GO:0016021;Parent=gene:Solyc12g044330.1;from_BOGAS=1;interpro2go_term=GO:0016020,GO:0016021;length=1235;nb_exon=3;eugene_evidence_code=10F
Solyc12g006980.1	15	9.07481	5.4851	8.66793	5.96324	Leucine-rich repeat receptor-like protein kinase PEPR2 (AHRD V1 *--* PEPR2_ARATH)%3B contains Interpro domain(s) IPR001611 Leucine-rich repeat ;Ontology_term=GO:0004675;Parent=gene:Solyc12g006980.1;from_BOGAS=1;interpro2go_term=GO:0005515;length=2184;nb
Solyc01g091530.2	15	9.85826	5.45812	8.66431	4.48607	Fasciclin-like arabinogalactan protein 13 (AHRD V1 ***- A9XTL8_GOSHI)%3B contains Interpro domain(s) IPR000782 FAS1 domain ;Ontology_term=GO:0005516;Parent=gene:Solyc01g091530.2;from_BOGAS=1;interpro2go_term=GO:0006508;length=1634;nb_exon=1;sifter_term=
Solyc05g006920.2	15	8.39964	5.25739	8.97559	5.80529	Peptide transporter (AHRD V1 **-* A6YJX4_9MAGN)%3B contains Interpro domain(s) IPR000109 TGF-beta receptor%2C type I/II extracellular region ;Ontology_term=GO:0080054,GO:0042936;Parent=gene:Solyc05g006920.2;from_BOGAS=1;interpro2go_term=GO:0016020;lengt
Solyc06g051960.2	15	9.1051	5.16712	9.89426	4.27053	Pectinesterase (AHRD V1 ***- B9IDR8_POPTR)%3B contains Interpro domain(s) IPR000070 Pectinesterase%2C catalytic ;Ontology_term=GO:0005618,GO:0030599;Parent=gene:Solyc06g051960.2;from_BOGAS=1;interpro2go_term=GO:0005618,GO:0030599;length=3486;nb_exon=3
Solyc02g065770.2	15	9.77068	5.14527	9.64616	6.79818	COBRA-like protein 4 (AHRD V1 ***- B6SST3_MAIZE)%3B contains Interpro domain(s) IPR017391 COBRA-like ;Parent=gene:Solyc02g065770.2;from_BOGAS=1;length=4085;nb_exon=6
Solyc08g005800.2	15	9.45785	5.14405	9.56243	5.77795	Pectinacetylesterase like protein (Fragment) (AHRD V1 **-- Q56WP8_ARATH)%3B contains Interpro domain(s) IPR004963 Pectinacetylesterase ;Ontology_term=GO:0004091;Parent=gene:Solyc08g005800.2;from_BOGAS=1;length=2982;nb_exon=10;sifter_term=GO:0004091
Solyc08g082250.2	15	10.3779	4.98778	10.7544	4.98687	Endoglucanase 1 (AHRD V1 ***- B6U0J0_MAIZE)%3B contains Interpro domain(s) IPR008928 Six-hairpin glycosidase-like IPR012341 Six-hairpin glycosidase IPR018221 Glycoside hydrolase%2C family 9%2C active site IPR001701 Glycoside hydrolase%2C family 9
Solyc07g053640.1	15	9.89112	4.8674	9.22983	4.38128	Arabinogalactan-protein (AHRD V1 *-*- Q41256_NICAL);Parent=gene:Solyc07g053640.1;from_BOGAS=1;length=1464;nb_exon=1;eugene_evidence_code=10F0H1E1IEG
Solyc12g014140.1	15	7.89736	4.83946	8.91564	5.91049	Transcription factor CYCLOIDEA (Fragment) (AHRD V1 *--- CYCLD_ANTML)%3B contains Interpro domain(s) IPR005333 Transcription factor%2C TCP ;Parent=gene:Solyc12g014140.1;from_BOGAS=1;length=1185;nb_exon=1;eugene_evidence_code=10F0H1E1IEG
Solyc06g084140.2	15	8.46099	4.80839	9.9308	4.63923	High affinity sulfate transporter 1 (AHRD V1 **** SUT1_STYHA)%3B contains Interpro domain(s) IPR001902 Sulphate anion transporter ;Ontology_term=GO:0015381;Parent=gene:Solyc06g084140.2;from_BOGAS=1;interpro2go_term=GO:0016020,GO:0016021;length=4087;nb_e
Solyc02g092790.2	15	8.56659	4.79701	7.96261	6.25588	Arabinogalactan (AHRD V1 *-*- Q43719_SOLLC);Parent=gene:Solyc02g092790.2;from_BOGAS=1;length=2241;nb_exon=2
Solyc11g071640.1	15	9.80014	4.79129	10.0834	5.57198	Beta-D-glucosidase (AHRD V1 ***- O82074_TROMA)%3B contains Interpro domain(s) IPR001764 Glycoside hydrolase%2C family 3%2C N-terminal ;Ontology_term=GO:0008810;Parent=gene:Solyc11g071640.1;from_BOGAS=1;interpro2go_term=GO:0005975;length=3090;nb_exon=9;s
Solyc04g081870.2	15	9.43555	4.77821	9.13134	4.36036	Expansin (AHRD V1 ***- Q9FVH0_SOLLC)%3B contains Interpro domain(s) IPR002963 Expansin ;Ontology_term=GO:0005576,GO:0009664;Parent=gene:Solyc04g081870.2;from_BOGAS=1;interpro2go_term=GO:0005576,GO:0009664;length=2650;nb_exon=3
Solyc04g079040.2	15	7.96803	4.68313	8.59373	5.78555	Serine carboxypeptidase 1 (AHRD V1 ***- B6TC80_MAIZE)%3B contains Interpro domain(s) IPR001563 Peptidase S10%2C serine carboxypeptidase ;Ontology_term=GO:0016754;Parent=gene:Solyc04g079040.2;from_BOGAS=1;interpro2go_term=GO:0006508;length=6436;nb_exon=1
Solyc01g099410.2	15	9.44948	4.66846	8.53201	4.90111	Histone H2A (AHRD V1 ***- Q8H0G7_TOBAC)%3B contains Interpro domain(s) IPR002119 Histone H2A ;Ontology_term=GO:0005634,GO:0003677;Parent=gene:Solyc01g099410.2;from_BOGAS=1;interpro2go_term=GO:0005634,GO:0003677;length=965;nb_exon=3
Solyc01g006830.2	15	8.02702	4.60644	8.75716	5.88118	Os02g0200800 protein (Fragment) (AHRD V1 *-*- Q0E303_ORYSJ)%3B contains Interpro domain(s) IPR009675 Targeting for Xklp2 ;Parent=gene:Solyc01g006830.2;from_BOGAS=1;length=2947;nb_exon=7
Solyc06g068950.2	15	8.08571	4.58616	8.89175	5.6476	Phosphoethanolamine N-methyltransferase (AHRD V1 **** Q9AXH3_SOLLC)%3B contains Interpro domain(s) IPR013216 Methyltransferase type 11 ;Ontology_term=GO:0000234;Parent=gene:Solyc06g068950.2;from_BOGAS=1;interpro2go_term=GO:0008152;length=3921;nb_exon=12
Solyc11g066820.1	15	9.53601	4.58556	9.20452	5.65335	Cellulose synthase-like C6 glycosyltransferase family 2 (AHRD V1 **-- A6N4C3_PHYPA)%3B contains Interpro domain(s) IPR001173 Glycosyl transferase%2C family 2 ;Parent=gene:Solyc11g066820.1;from_BOGAS=1;length=7523;nb_exon=9;eugene_evidence_code=10F1H1E1I
Solyc03g078640.1	15	9.03922	4.42761	8.91124	5.21257	Unknown Protein (AHRD V1);Parent=gene:Solyc03g078640.1;from_BOGAS=1;length=1455;nb_exon=1;eugene_evidence_code=10F0H1E1IEG
Solyc05g005560.2	15	9.89061	4.28392	9.44723	5.07339	BURP domain-containing protein (Fragment) (AHRD V1 *--- C1PI44_ARATH)%3B contains Interpro domain(s) IPR004873 BURP ;Ontology_term=GO:0004650;Parent=gene:Solyc05g005560.2;from_BOGAS=1;length=2489;nb_exon=2;sifter_term=GO:0004650
Solyc05g006650.2	15	8.89624	5.14405	8.37273	4.07468	Transcription factor (AHRD V1 **** D6MKM4_9ASPA)%3B contains Interpro domain(s) IPR011598 Helix-loop-helix DNA-binding ;Ontology_term=GO:0003700;Parent=gene:Solyc05g006650.2;from_BOGAS=1;interpro2go_term=GO:0005634,GO:0045449;length=5121;nb_exon=6;sifte
Solyc05g054210.2	15	8.48361	5.05355	8.2688	4.62	Proline-rich protein (AHRD V1 *-*- A1YL94_GOSHI)%3B contains Interpro domain(s) IPR006121 Heavy metal transport/detoxification protein ;Ontology_term=GO:0030001;Parent=gene:Solyc05g054210.2;from_BOGAS=1;interpro2go_term=GO:0030001;length=1960;nb_exon=3
Solyc09g074570.1	15	7.87486	5.04832	8.6512	4.39712	Glutaredoxin (AHRD V1 **** B3F8F2_SOLTU)%3B contains Interpro domain(s) IPR011905 Glutaredoxin-like%2C plant II ;Ontology_term=GO:0008794;Parent=gene:Solyc09g074570.1;from_BOGAS=1;interpro2go_term=GO:0045454;length=321;nb_exon=1;sifter_term=GO:0008794;e
Solyc04g071960.2	15	7.78771	4.90689	8.6986	5.05528	2%2C5-dichloro-2%2C5-cyclohexadiene-1%2C4-diol dehydrogenase (AHRD V1 **** LINC_PSEPA)%3B contains Interpro domain(s) IPR002347 Glucose/ribitol dehydrogenase ;Ontology_term=GO:0018502;Parent=gene:Solyc04g071960.2;from_BOGAS=1;interpro2go_term=GO:0008152
Solyc08g075120.2	15	8.52148	4.86047	8.35663	4.86592	Pollen-specific kinase partner protein (AHRD V1 ***- B6UC56_MAIZE)%3B contains Interpro domain(s) IPR005512 Rop nucleotide exchanger%2C PRONE ;Ontology_term=GO:0005089;Parent=gene:Solyc08g075120.2;from_BOGAS=1;interpro2go_term=GO:0005089;length=7026;nb_
Solyc11g040120.1	15	9.32206	4.74792	8.34793	4.56377	DNA replication licensing factor (AHRD V1 ***- Q8JGR5_DANRE)%3B contains Interpro domain(s) IPR008045 MCM protein 2 ;Ontology_term=GO:0005515;Parent=gene:Solyc11g040120.1;from_BOGAS=1;interpro2go_term=GO:0005634,GO:0006260;length=5030;nb_exon=16;sifter_
Solyc11g062440.1	15	8.37955	4.69877	8.57164	5.07639	Laccase (AHRD V1 ***- Q9AUI0_PINTA)%3B contains Interpro domain(s) IPR017760 L-ascorbate oxidase%2C plants ;Ontology_term=GO:0005576,GO:0055114;Parent=gene:Solyc11g062440.1;from_BOGAS=1;interpro2go_term=GO:0005576,GO:0055114;length=6096;nb_exon=5;eugene
Solyc10g086660.1	15	8.87909	4.68257	8.73369	4.14812	Rop guanine nucleotide exchange factor 1 (AHRD V1 ***- ROGF1_ARATH)%3B contains Interpro domain(s) IPR005512 Rop nucleotide exchanger%2C PRONE ;Ontology_term=GO:0005089;Parent=gene:Solyc10g086660.1;from_BOGAS=1;interpro2go_term=GO:0005089;length=3073;nb
Solyc03g117690.2	15	8.19869	4.46271	8.89288	4.71864	Aspartic proteinase nepenthesin-1 (AHRD V1 **-- C0JA51_9ORYZ)%3B contains Interpro domain(s) IPR001461 Peptidase A1 ;Ontology_term=GO:0006508;Parent=gene:Solyc03g117690.2;from_BOGAS=1;interpro2go_term=GO:0006508;length=1810;nb_exon=2
Solyc02g070790.2	15	8.89567	4.30012	7.32903	5.78162	3-oxoacyl-(Acyl-carrier-protein) synthase 2 (AHRD V1 **** D0ZZB8_CHLPP)%3B contains Interpro domain(s) IPR017568 3-oxoacyl-[acyl-carrier-protein] synthase 2 ;Ontology_term=GO:0005515,GO:0004315;Parent=gene:Solyc02g070790.2;from_BOGAS=1;interpro2go_term=
Solyc01g005990.2	15	8.60774	4.2817	8.36006	5.30889	Non-specific lipid-transfer protein (AHRD V1 *-*- B9REN2_RICCO)%3B contains Interpro domain(s) IPR003612 Plant lipid transfer protein/seed storage/trypsin-alpha amylase inhibitor ;Parent=gene:Solyc01g005990.2;from_BOGAS=1;length=1894;nb_exon=3
Solyc08g061560.2	15	8.17203	4.2817	8.64328	4.78241	Receptor like kinase%2C RLK;Ontology_term=GO:0004675;Parent=gene:Solyc08g061560.2;from_BOGAS=1;interpro2go_term=GO:0005515,GO:0006468;length=7000;nb_exon=27;sifter_term=GO:0004675
Solyc07g055810.2	15	8.02009	4.20085	8.10565	5.48929	Receptor like kinase%2C RLK;Ontology_term=GO:0004702,GO:0005515;Parent=gene:Solyc07g055810.2;from_BOGAS=1;interpro2go_term=GO:0005515,GO:0006468;length=9862;nb_exon=24;sifter_term=GO:0004702,GO:0005515
Solyc03g006880.2	15	8.89972	3.86888	8.88417	5.1823	Gibberellin 20-oxidase-1 (AHRD V1 **** Q9ZPP4_SOLLC)%3B contains Interpro domain(s) IPR005123 Oxoglutarate and iron-dependent oxygenase ;Ontology_term=GO:0045544;Parent=gene:Solyc03g006880.2;from_BOGAS=1;interpro2go_term=GO:0016491,GO:0055114;length=179
Solyc09g098510.2	15	9.48744	3.62644	9.35176	4.74953	Unknown Protein (AHRD V1)%3B contains Interpro domain(s) IPR006706 Extensin-like region ;Ontology_term=GO:0009664;Parent=gene:Solyc09g098510.2;from_BOGAS=1;interpro2go_term=GO:0009664;length=5025;nb_exon=3
Solyc01g099630.2	15	9.43029	4.30378	9.89092	3.6017	Xyloglucan endotransglucosylase/hydrolase 5 (AHRD V1 **** C0IRG4_ACTDE)%3B contains Interpro domain(s) IPR016455 Xyloglucan endotransglucosylase/hydrolase IPR008263 Glycoside hydrolase%2C family 16%2C active site ;Ontology_term=GO:0016798;Parent=gene:
Solyc07g049660.2	15	6.67299	4.853	8.66729	5.93522	Acetyl coenzyme A cis-3-hexen-1-ol acetyl transferase (AHRD V1 **-* Q9SRQ2_ARATH)%3B contains Interpro domain(s) IPR003480 Transferase ;Ontology_term=GO:0010327;Parent=gene:Solyc07g049660.2;from_BOGAS=1;interpro2go_term=GO:0016747;length=2031;nb_exon=3;
Solyc03g095770.2	16	4.90256	3.84599	7.34296	3.59096	WRKY transcription factor 6 (AHRD V1 **** A7UGD3_SOLTU)%3B contains Interpro domain(s) IPR003657 DNA-binding WRKY ;Ontology_term=GO:0003700;Parent=gene:Solyc03g095770.2;from_BOGAS=1;interpro2go_term=GO:0045449;length=2175;nb_exon=3;sifter_term=GO:000370
Solyc08g063090.2	16	6.47379	3.33771	7.85318	2.83996	Delta-6-desaturase (AHRD V1 **** D3YN48_9ERIC)%3B contains Interpro domain(s) IPR012171 Fatty acid/sphingolipid desaturase ;Ontology_term=GO:0004768,GO:0042284;Parent=gene:Solyc08g063090.2;from_BOGAS=1;interpro2go_term=GO:0020037,GO:0055114;length=2008;
Solyc03g121420.2	16	5.91504	3.16672	7.82241	2.96532	Phosphatase (AHRD V1 ***- D2V497_NAEGR)%3B contains Interpro domain(s) IPR016965 Pyridoxal phosphate phosphatase%2C PHOSPHO2 ;Ontology_term=GO:0003824;Parent=gene:Solyc03g121420.2;from_BOGAS=1;interpro2go_term=GO:0008152,GO:0016791;length=1462;nb_exon=4
Solyc08g074490.2	16	6.20574	2.95977	7.93611	3.76765	Regulatory protein (AHRD V1 **-- Q8LFS2_ARATH);Parent=gene:Solyc08g074490.2;from_BOGAS=1;length=7130;nb_exon=3
Solyc08g065420.2	16	6.83542	2.79701	7.54365	2.66903	BEL1-like homeodomain protein 3 (AHRD V1 *--- BLH3_ARATH)%3B contains Interpro domain(s) IPR006563 POX ;Ontology_term=GO:0005634,GO:0006355,GO:0045449;Parent=gene:Solyc08g065420.2;from_BOGAS=1;interpro2go_term=GO:0005634,GO:0006355,GO:0045449;length=212
Solyc04g078110.1	16	6.18269	2.74201	7.52646	3.26903	Subtilisin-like protease (AHRD V1 **-- A9XG40_TOBAC)%3B contains Interpro domain(s) IPR015500 Peptidase S8%2C subtilisin-related ;Ontology_term=GO:0004252;Parent=gene:Solyc04g078110.1;from_BOGAS=1;interpro2go_term=GO:0006508,GO:0043086;length=2301;nb_ex
Solyc05g047680.2	16	6.33342	3.1127	7.69877	1.35614	Cytochrome P450;Ontology_term=GO:0019825;Parent=gene:Solyc05g047680.2;from_BOGAS=1;interpro2go_term=GO:0020037,GO:0055114;length=1903;nb_exon=2;sifter_term=GO:0019825
Solyc03g034020.2	16	4.9486	2.95977	6.94334	2.96347	U-box domain-containing protein 5 (AHRD V1 ***- D7MBG7_ARALY)%3B contains Interpro domain(s) IPR003613 U box domain ;Ontology_term=GO:0005515,GO:0004842;Parent=gene:Solyc03g034020.2;from_BOGAS=1;interpro2go_term=GO:0005488,GO:0000151;length=4495;nb_exon
Solyc02g090350.2	16	6.89676	2.73769	6.96544	2.70487	Cytochrome P450;Ontology_term=GO:0019825;Parent=gene:Solyc02g090350.2;from_BOGAS=1;interpro2go_term=GO:0020037,GO:0055114;length=2065;nb_exon=3;sifter_term=GO:0019825
Solyc02g076980.2	16	4.54782	2.73552	6.61102	3.56438	Cathepsin B-like cysteine proteinase (AHRD V1 **-* CYSP_SCHMA)%3B contains Interpro domain(s) IPR013128 Peptidase C1A%2C papain IPR000169 Peptidase%2C cysteine peptidase active site ;Ontology_term=GO:0004197;Parent=gene:Solyc02g076980.2;from_BOGAS=1;i
Solyc08g005960.1	16	6.32481	2.61117	7.37842	2.95791	Cortical cell-delineating protein (AHRD V1 *--- B6U436_MAIZE)%3B contains Interpro domain(s) IPR013770 Plant lipid transfer protein and hydrophobic protein%2C helical ;Ontology_term=GO:0006869;Parent=gene:Solyc08g005960.1;from_BOGAS=1;interpro2go_term=G
Solyc09g091550.2	16	4.46271	2.61117	6.74631	1.79494	Salicylic acid carboxyl methyltransferase (AHRD V1 **** C3VIX6_9ASTR)%3B contains Interpro domain(s) IPR005299 SAM dependent carboxyl methyltransferase ;Ontology_term=GO:0008757;Parent=gene:Solyc09g091550.2;from_BOGAS=1;interpro2go_term=GO:0008168;lengt
Solyc09g008320.2	16	6.50541	2.54597	6.69877	2.23266	Xyloglucan endotransglucosylase/hydrolase 12 (AHRD V1 **** C0IRH1_9ERIC)%3B contains Interpro domain(s) IPR016455 Xyloglucan endotransglucosylase/hydrolase ;Ontology_term=GO:0016798,GO:0016762;Parent=gene:Solyc09g008320.2;from_BOGAS=1;interpro2go_term=G
Solyc07g042520.2	16	3.70155	2.5435	7.21101	2.04963	Sucrose synthase 4 (AHRD V1 **** Q7Y078_SOLTU)%3B contains Interpro domain(s) IPR012820 Sucrose synthase%2C plants and cyanobacteria IPR000368 Sucrose synthase ;Ontology_term=GO:0016157;Parent=gene:Solyc07g042520.2;from_BOGAS=1;interpro2go_term=GO:000
Solyc09g074630.2	16	5.62176	2.54102	6.90785	1.5008	Phototropic-responsive NPH3 family protein (AHRD V1 **-- D7KCA4_ARALY)%3B contains Interpro domain(s) IPR004249 NPH3 ;Ontology_term=GO:0005515;Parent=gene:Solyc09g074630.2;from_BOGAS=1;interpro2go_term=GO:0009416;length=2153;nb_exon=2;sifter_term=GO:000
Solyc04g072850.2	16	6.96855	2.46989	6.84348	2.7845	Alpha-L-arabinofuranosidase/beta-D-xylosidase (AHRD V1 **** D9D7L0_MALDO)%3B contains Interpro domain(s) IPR001764 Glycoside hydrolase%2C family 3%2C N-terminal ;Ontology_term=GO:0046556,GO:0009044;Parent=gene:Solyc04g072850.2;from_BOGAS=1;interpro2go_t
Solyc00g049520.2	16	5.47865	2.46989	6.24089	1.5008	Unknown Protein (AHRD V1);Parent=gene:Solyc00g049520.2;from_BOGAS=1;length=1277;nb_exon=2
Solyc08g079900.1	16	5.64731	2.31904	7.59909	2.48543	Subtilisin-like protease (AHRD V1 **-- Q9LWA4_SOLLC)%3B contains Interpro domain(s) IPR015500 Peptidase S8%2C subtilisin-related ;Ontology_term=GO:0004252;Parent=gene:Solyc08g079900.1;from_BOGAS=1;interpro2go_term=GO:0006508,GO:0043086;length=2247;nb_ex
Solyc02g065780.1	16	6.16631	2.31615	6.97854	2.90111	Unknown Protein (AHRD V1);Parent=gene:Solyc02g065780.1;from_BOGAS=1;length=291;nb_exon=1;eugene_evidence_code=10F0H0E1IEG
Solyc06g071030.2	16	7.14558	2.22651	6.7252	2.49057	Isochorismate synthase (AHRD V1 **** B0CN79_SOLLC)%3B contains Interpro domain(s) IPR005801 ADC synthase IPR004561 Isochorismate synthase ;Ontology_term=GO:0008909;Parent=gene:Solyc06g071030.2;from_BOGAS=1;interpro2go_term=GO:0009058;length=8935;nb_ex
Solyc04g078460.2	16	7.49081	2.14405	6.3443	2.96901	N(4)-(Beta-N-acetylglucosaminyl)-L-asparaginase (AHRD V1 **** ASPG_ELIMR)%3B contains Interpro domain(s) IPR000246 Peptidase T2%2C asparaginase 2 ;Ontology_term=GO:0003948;Parent=gene:Solyc04g078460.2;from_BOGAS=1;interpro2go_term=GO:0016787;length=1561
Solyc08g079850.1	16	7.08183	2.14078	6.38871	3.34908	Subtilisin-like protease (AHRD V1 **-- Q9LWA3_SOLLC)%3B contains Interpro domain(s) IPR015500 Peptidase S8%2C subtilisin-related IPR000209 Peptidase S8 and S53%2C subtilisin%2C kexin%2C sedolisin ;Ontology_term=GO:0004252;Parent=gene:Solyc08g079850.1;
Solyc10g008720.2	16	7.66035	2.04614	7.89427	2.62994	GDSL esterase/lipase At1g28580 (AHRD V1 ***- GDL7_ARATH)%3B contains Interpro domain(s) IPR001087 Lipase%2C GDSL ;Ontology_term=GO:0004064,GO:0050525;Parent=gene:Solyc10g008720.2;from_BOGAS=1;interpro2go_term=GO:0006629,GO:0055114;length=3659;nb_exon=5;
Solyc01g096220.2	16	6.25493	2.04264	6.8505	2.25096	Ras-related protein Rab-25 (AHRD V1 ***- RAB25_BOVIN)%3B contains Interpro domain(s) IPR015595 Rab11-related ;Ontology_term=GO:0003924;Parent=gene:Solyc01g096220.2;from_BOGAS=1;interpro2go_term=GO:0015031,GO:0007264,GO:0005525,GO:0007165,GO:0005622;leng
Solyc07g053120.2	16	6.25569	1.94486	6.64717	2.77821	Serine/threonine-protein kinase receptor (AHRD V1 *-** B6U2B7_MAIZE)%3B contains Interpro domain(s) IPR002290 Serine/threonine protein kinase ;Ontology_term=GO:0004674;Parent=gene:Solyc07g053120.2;from_BOGAS=1;interpro2go_term=GO:0048544,GO:0005529,GO:0
Solyc10g006870.1	16	7.35173	1.94111	6.67115	2.01436	Pto-like%2C Serine/threonine kinase protein%2C resistance protein;Ontology_term=GO:0004672;Parent=gene:Solyc10g006870.1;from_BOGAS=1;interpro2go_term=GO:0006468;length=2523;nb_exon=1;sifter_term=GO:0004672;eugene_evidence_code=10F0H1E1IEG
Solyc03g006410.2	16	4.66221	1.93734	6.59186	3.80735	Plant-specific domain TIGR01615 family protein (AHRD V1 ***- B6UDN7_MAIZE)%3B contains Interpro domain(s) IPR006502 Protein of unknown function DUF506%2C plant ;Parent=gene:Solyc03g006410.2;from_BOGAS=1;length=2737;nb_exon=3
Solyc01g100030.2	16	7.1645	1.93357	6.38509	2.02148	Deoxyuridine 5%26apos-triphosphate nucleotidohydrolase (AHRD V1 ***- D0NVQ2_PHYIN)%3B contains Interpro domain(s) IPR008181 DeoxyUTP pyrophosphatase subfamily 1 ;Ontology_term=GO:0046080;Parent=gene:Solyc01g100030.2;from_BOGAS=1;interpro2go_term=GO:0046
Solyc02g093100.2	16	6.63488	1.83188	6.22052	3.51979	Receptor like kinase%2C RLK;Ontology_term=GO:0004674;Parent=gene:Solyc02g093100.2;from_BOGAS=1;interpro2go_term=GO:0005515,GO:0006468;length=3392;nb_exon=2;sifter_term=GO:0004674
Solyc01g106330.2	16	6.61912	1.83188	5.89869	2.14078	Glutamyl-tRNA(Gln) amidotransferase subunit A (AHRD V1 ***- Q5L059_GEOKA)%3B contains Interpro domain(s) IPR000120 Amidase signature enzyme ;Ontology_term=GO:0016884;Parent=gene:Solyc01g106330.2;from_BOGAS=1;interpro2go_term=GO:0016884;length=11776;nb_e
Solyc06g069000.2	16	6.38198	1.7137	6.8993	1.33342	Uncharacterized GPI-anchored protein At4g28100 (AHRD V1 ***- UGPI7_ARATH);Parent=gene:Solyc06g069000.2;from_BOGAS=1;length=2442;nb_exon=2
Solyc08g080620.1	16	4.19692	1.70929	6.93723	2.64155	Osmotin-like protein (Fragment) (AHRD V1 **-- Q8S4L1_SOLNI)%3B contains Interpro domain(s) IPR017949 Thaumatin%2C conserved site IPR001938 Thaumatin%2C pathogenesis-related ;Ontology_term=GO:0005515;Parent=gene:Solyc08g080620.1;from_BOGAS=1;length=681
Solyc07g052970.2	16	6.07831	1.70929	7.03551	2.49825	Phototropic-responsive NPH3 family protein (AHRD V1 **-- D7LA45_ARALY)%3B contains Interpro domain(s) IPR004249 NPH3 ;Ontology_term=GO:0005515,GO:0009416;Parent=gene:Solyc07g052970.2;from_BOGAS=1;interpro2go_term=GO:0005515,GO:0009416;length=2931;nb_exo
Solyc01g098740.2	16	7.43079	1.70929	7.075	2.12763	Receptor protein kinase-like protein (AHRD V1 *-*- Q9LJU5_ARATH)%3B contains Interpro domain(s) IPR002290 Serine/threonine protein kinase ;Ontology_term=GO:0006468;Parent=gene:Solyc01g098740.2;from_BOGAS=1;interpro2go_term=GO:0006468;length=3170;nb_exon
Solyc03g095940.1	16	4.45418	1.70487	6.63764	2.49313	LOB domain family protein (AHRD V1 ***- D7L9U4_ARALY)%3B contains Interpro domain(s) IPR004883 Lateral organ boundaries%2C LOB ;Ontology_term=GO:0005515;Parent=gene:Solyc03g095940.1;from_BOGAS=1;length=513;nb_exon=1;sifter_term=GO:0005515;eugene_evidenc
Solyc01g102330.2	16	7.32157	1.70487	6.6153	1.90304	Acetyl xylan esterase A (AHRD V1 **-- D0TLQ4_9BACE)%3B contains Interpro domain(s) IPR005181 Protein of unknown function DUF303%2C acetylesterase putative ;Parent=gene:Solyc01g102330.2;from_BOGAS=1;length=1692;nb_exon=2
Solyc11g042460.1	16	6.69919	1.58015	6.35632	2.12763	Non-lysosomal glucosylceramidase (AHRD V1 ***- B9SS77_RICCO)%3B contains Interpro domain(s) IPR014551 Beta-glucosidase%2C GBA2 type ;Ontology_term=GO:0008422;Parent=gene:Solyc11g042460.1;from_BOGAS=1;interpro2go_term=GO:0016020,GO:0003824,GO:0016021;len
Solyc08g079860.1	16	5.54288	1.43829	6.63764	2.66448	Subtilisin-like protease (AHRD V1 **-- Q9LWA3_SOLLC)%3B contains Interpro domain(s) IPR015500 Peptidase S8%2C subtilisin-related ;Ontology_term=GO:0004252;Parent=gene:Solyc08g079860.1;from_BOGAS=1;interpro2go_term=GO:0006508,GO:0043086;length=2238;nb_ex
Solyc10g005690.2	16	6.51932	1.43296	6.15401	2.85798	Chloride channel E (AHRD V1 ***- D3YP04_THEHA)%3B contains Interpro domain(s) IPR001807 Chloride channel%2C voltage gated ;Ontology_term=GO:0005515;Parent=gene:Solyc10g005690.2;from_BOGAS=1;interpro2go_term=GO:0016020,GO:0055085;length=7464;nb_exon=9;si
Solyc02g037550.2	16	6.70044	1.43296	8.30939	2.04264	Auxin efflux carrier family protein (AHRD V1 **** D7KJ74_ARALY)%3B contains Interpro domain(s) IPR004776 Auxin efflux carrier ;Ontology_term=GO:0009672;Parent=gene:Solyc02g037550.2;from_BOGAS=1;interpro2go_term=GO:0016021;length=3675;nb_exon=10;sifter_t
Solyc09g097890.2	16	7.26162	1.43296	7.63916	2.03914	Membrane protein (AHRD V1 **-- B6ST21_MAIZE)%3B contains Interpro domain(s) IPR006593 Cytochrome b561/ferric reductase transmembrane ;Parent=gene:Solyc09g097890.2;from_BOGAS=1;length=2231;nb_exon=3
Solyc02g076750.1	16	5.97085	1.28688	6.26021	2.49057	Cathepsin B-like cysteine proteinase (AHRD V1 **-* CYSP_SCHMA)%3B contains Interpro domain(s) IPR013128 Peptidase C1A%2C papain ;Ontology_term=GO:0004197;Parent=gene:Solyc02g076750.1;from_BOGAS=1;interpro2go_term=GO:0006508,GO:0008234;length=2200;nb_exo
Solyc03g113460.1	16	4.61235	1.28096	6.55827	2.85798	Alcohol dehydrogenase (Fragment) (AHRD V1 ***- Q6R4Y6_ZEALU)%3B contains Interpro domain(s) IPR002347 Glucose/ribitol dehydrogenase ;Ontology_term=GO:0005507;Parent=gene:Solyc03g113460.1;from_BOGAS=1;interpro2go_term=GO:0008152,GO:0055114;length=801;nb_
Solyc06g075650.2	16	3.92315	1.27501	6.44145	1.65076	Aquaporin (AHRD V1 ***- D6BRE1_9ROSI)%3B contains Interpro domain(s) IPR012269 Aquaporin ;Ontology_term=GO:0015250;Parent=gene:Solyc06g075650.2;from_BOGAS=1;interpro2go_term=GO:0016020,GO:0016021;length=1105;nb_exon=3;sifter_term=GO:0015250
Solyc10g008320.1	16	7.36484	1.26903	6.01859	2.96347	Unknown Protein (AHRD V1);Parent=gene:Solyc10g008320.1;from_BOGAS=1;length=627;nb_exon=1;eugene_evidence_code=10F1H1E1IEG
Solyc05g047590.2	16	7.57849	0.895303	8.43125	2.8679	Pectinesterase (AHRD V1 ***- C0SPH5_PRUPE)%3B contains Interpro domain(s) IPR000070 Pectinesterase%2C catalytic ;Ontology_term=GO:0005618,GO:0030599;Parent=gene:Solyc05g047590.2;from_BOGAS=1;interpro2go_term=GO:0005618,GO:0030599;length=2508;nb_exon=2
Solyc04g009130.2	16	6.1469	0.887525	6.69585	1.90689	Cc-nbs-lrr%2C resistance protein;Ontology_term=GO:0005515,GO:0000166;Parent=gene:Solyc04g009130.2;from_BOGAS=1;interpro2go_term=GO:0006952,GO:0006915;length=2557;nb_exon=3;sifter_term=GO:0005515,GO:0000166
Solyc08g075500.2	16	4.56621	3.2555	6.62191	4.06523	Pentatricopeptide repeat-containing protein (AHRD V1 ***- D7KGM4_ARALY)%3B contains Interpro domain(s) IPR002885 Pentatricopeptide repeat ;Parent=gene:Solyc08g075500.2;from_BOGAS=1;length=1840;nb_exon=2
Solyc12g011150.1	16	5.42794	3.02503	7.19564	4.68089	Unknown Protein (AHRD V1);Parent=gene:Solyc12g011150.1;from_BOGAS=1;length=261;nb_exon=1;eugene_evidence_code=10F0H0E0IEG
Solyc11g045460.1	16	5.32229	2.05311	6.88154	5.00045	CXE carboxylesterase (AHRD V1 **-- Q0ZPW1_9ROSA)%3B contains Interpro domain(s) IPR013094 Alpha/beta hydrolase fold-3 ;Ontology_term=GO:0008152;Parent=gene:Solyc11g045460.1;from_BOGAS=1;interpro2go_term=GO:0008152;length=744;nb_exon=1;eugene_evidence_co
Solyc05g009490.2	17	1.66448	1.70929	5.49378	1.15704	Unknown Protein (AHRD V1);Parent=gene:Solyc05g009490.2;from_BOGAS=1;length=1543;nb_exon=2
Solyc05g009100.2	17	6.08513	1.58496	4.76607	0.389567	Receptor like kinase%2C RLK;Ontology_term=GO:0005515,GO:0004674;Parent=gene:Solyc05g009100.2;from_BOGAS=1;interpro2go_term=GO:0005515,GO:0006468;length=3872;nb_exon=2;sifter_term=GO:0005515,GO:0004674
Solyc06g076860.2	17	5.57682	1.58496	4.85898	0	Cell division control protein 6 homolog (AHRD V1 **-- CDC6_MOUSE)%3B contains Interpro domain(s) IPR016314 Cell division control%2C Cdc6 ;Ontology_term=GO:0005515,GO:0003682;Parent=gene:Solyc06g076860.2;from_BOGAS=1;length=7036;nb_exon=18;sifter_term=GO
Solyc07g052240.2	17	6.08428	1.28688	4.54535	0.400538	Laccase-22 (AHRD V1 **-- LAC22_ORYSJ)%3B contains Interpro domain(s) IPR001117 Multicopper oxidase%2C type 1 ;Ontology_term=GO:0055114;Parent=gene:Solyc07g052240.2;from_BOGAS=1;interpro2go_term=GO:0055114;length=3646;nb_exon=9
Solyc04g055250.2	17	5.96602	1.27501	4.78346	0.400538	Unknown Protein (AHRD V1);Parent=gene:Solyc04g055250.2;from_BOGAS=1;length=6671;nb_exon=5
Solyc10g079350.1	17	6.54411	1.09761	4.45286	0.378512	UDP-glucosyltransferase HvUGT5876 (AHRD V1 ***- D3WYW1_HORVD)%3B contains Interpro domain(s) IPR002213 UDP-glucuronosyl/UDP-glucosyltransferase ;Ontology_term=GO:0008152;Parent=gene:Solyc10g079350.1;from_BOGAS=1;interpro2go_term=GO:0008152;length=1452;n
Solyc03g116060.2	17	6.10727	1.09761	4.77716	0	Gibberellin-regulated protein (AHRD V1 **-- B4UW77_ARAHY)%3B contains Interpro domain(s) IPR003854 Gibberellin regulated protein ;Parent=gene:Solyc03g116060.2;from_BOGAS=1;length=1536;nb_exon=4
Solyc01g107730.2	17	6.88118	1.09085	3.852	0.704872	Cyclin (AHRD V1 ***- Q1XGF1_TOBAC)%3B contains Interpro domain(s) IPR006671 Cyclin%2C N-terminal ;Ontology_term=GO:0046982,GO:0005516;Parent=gene:Solyc01g107730.2;from_BOGAS=1;interpro2go_term=GO:0005634;length=1882;nb_exon=4;sifter_term=GO:0046982,GO:0
Solyc02g079370.2	17	6.17692	0.650765	3.69599	2.41954	Cyclin-D6-1 (AHRD V1 **** CCD61_ORYSJ)%3B contains Interpro domain(s) IPR015451 Cyclin D ;Ontology_term=GO:0004693;Parent=gene:Solyc02g079370.2;from_BOGAS=1;interpro2go_term=GO:0005634;length=1757;nb_exon=6;sifter_term=GO:0004693
Solyc08g083240.2	17	6.16068	0.650765	3.92315	0.389567	Calmodulin-binding protein family-like (AHRD V1 **-* Q6YXT2_ORYSJ)%3B contains Interpro domain(s) IPR000048 IQ calmodulin-binding region ;Ontology_term=GO:0005516;Parent=gene:Solyc08g083240.2;from_BOGAS=1;length=2282;nb_exon=5;sifter_term=GO:0005516
Solyc04g076190.1	17	6.63677	0.650765	4.0917	0.378512	Aspartic proteinase nepenthesin-1 (AHRD V1 **-- B6TDX6_MAIZE)%3B contains Interpro domain(s) IPR001461 Peptidase A1 ;Ontology_term=GO:0006508;Parent=gene:Solyc04g076190.1;from_BOGAS=1;interpro2go_term=GO:0006508;length=1308;nb_exon=1;eugene_evidence_cod
Solyc08g067940.2	17	7.8805	0.650765	4.59634	0	Unknown Protein (AHRD V1);Parent=gene:Solyc08g067940.2;from_BOGAS=1;length=1861;nb_exon=2
Solyc09g006010.2	17	7.08321	0.650765	4.80219	0	Pathogenesis related protein PR-1 (AHRD V1 ***- Q9SC15_SOLTU)%3B contains Interpro domain(s) IPR001283 Allergen V5/Tpx-1 related ;Ontology_term=GO:0005576;Parent=gene:Solyc09g006010.2;from_BOGAS=1;interpro2go_term=GO:0005576;length=978;nb_exon=2
Solyc04g058100.2	17	4.27426	0.650765	5.14486	0	Type 2 metallothionein (AHRD V1 ***- B3VKV5_SOLNI)%3B contains Interpro domain(s) IPR000347 Plant metallothionein%2C family 15 ;Ontology_term=GO:0005507;Parent=gene:Solyc04g058100.2;from_BOGAS=1;interpro2go_term=GO:0046872;length=785;nb_exon=3;sifter_te
Solyc05g054820.1	17	1.82375	0.367371	5.08194	1.15704	Exocyst complex protein EXO70 (AHRD V1 *--- EXO70_CANGA)%3B contains Interpro domain(s) IPR004140 Exo70 exocyst complex subunit ;Ontology_term=GO:0005515;Parent=gene:Solyc05g054820.1;from_BOGAS=1;interpro2go_term=GO:0000145;length=1938;nb_exon=1;sifter_
Solyc12g096780.1	17	6.86839	0.356144	4.2426	0.941106	Mitochondrial trans-2-enoyl-CoA reductase (AHRD V1 **-- A2A846_MOUSE)%3B contains Interpro domain(s) IPR002085 Alcohol dehydrogenase superfamily%2C zinc-containing ;Ontology_term=GO:0008152,GO:0016491,GO:0055114;Parent=gene:Solyc12g096780.1;from_BOGAS=1
Solyc07g054170.2	17	6.43162	0.356144	4.54967	0.941106	Expansin B1 (AHRD V1 ***- C8CC40_RAPSA)%3B contains Interpro domain(s) IPR007117 Pollen allergen/expansin%2C C-terminal ;Ontology_term=GO:0005576;Parent=gene:Solyc07g054170.2;from_BOGAS=1;interpro2go_term=GO:0005576;length=3257;nb_exon=4
Solyc03g118780.2	17	5.99729	0.356144	4.4522	0.704872	Thaumatin-like protein (AHRD V1 ***- A8IXE7_BRACM)%3B contains Interpro domain(s) IPR001938 Thaumatin%2C pathogenesis-related ;Ontology_term=GO:0005515;Parent=gene:Solyc03g118780.2;from_BOGAS=1;length=1366;nb_exon=3;sifter_term=GO:0005515
Solyc06g008510.2	17	6.50795	0.356144	5.11645	0	CDT1a protein (AHRD V1 ***- Q710F0_ARATH)%3B contains Interpro domain(s) IPR014939 DNA replication factor CDT1-like ;Ontology_term=GO:0005515,GO:0004693;Parent=gene:Solyc06g008510.2;from_BOGAS=1;length=3138;nb_exon=7;sifter_term=GO:0005515,GO:0004693
Solyc09g092510.2	17	6.20828	0.356144	4.98413	0	Unknown Protein (AHRD V1);Parent=gene:Solyc09g092510.2;from_BOGAS=1;length=3962;nb_exon=7
Solyc03g112880.1	17	5.57319	0.356144	4.85848	0	Fasciclin-like arabinogalactan protein 9 (AHRD V1 ***- A9XTL4_GOSHI)%3B contains Interpro domain(s) IPR000782 FAS1 domain ;Ontology_term=GO:0005515,GO:0030247;Parent=gene:Solyc03g112880.1;from_BOGAS=1;length=1284;nb_exon=1;sifter_term=GO:0005515,GO:0030
Solyc07g008240.2	17	5.32589	0.356144	5.24679	0	Non-symbiotic hemoglobin protein (AHRD V1 ***- Q4VIX3_GOSHI)%3B contains Interpro domain(s) IPR001032 Leghaemoglobin ;Ontology_term=GO:0005344,GO:0019825;Parent=gene:Solyc07g008240.2;from_BOGAS=1;interpro2go_term=GO:0020037,GO:0015671;length=2268;nb_exo
Solyc11g006710.1	17	5.08321	0.356144	5.29976	0	Cationic amino acid transporter (AHRD V1 ***- B9HVV3_POPTR)%3B contains Interpro domain(s) IPR015606 Cationic amino acid transporter ;Ontology_term=GO:0016020;Parent=gene:Solyc11g006710.1;from_BOGAS=1;interpro2go_term=GO:0016020;length=3720;nb_exon=5;eu
Solyc11g010410.1	17	4.85699	0.356144	5.24527	0	1-aminocyclopropane-1-carboxylate oxidase (AHRD V1 **-- ACCO1_BRAJU)%3B contains Interpro domain(s) IPR005123 Oxoglutarate and iron-dependent oxygenase ;Ontology_term=GO:0016491;Parent=gene:Solyc11g010410.1;from_BOGAS=1;interpro2go_term=GO:0016491;lengt
Solyc07g044900.1	17	2.07724	0	5.86938	1.18903	Unknown Protein (AHRD V1);Parent=gene:Solyc07g044900.1;from_BOGAS=1;length=153;nb_exon=1;eugene_evidence_code=10F0H0E0IEG
Solyc09g075350.2	17	5.92125	0	4.56925	1.14405	Pectinesterase (AHRD V1 ***- B9SAU4_RICCO)%3B contains Interpro domain(s) IPR000070 Pectinesterase%2C catalytic ;Ontology_term=GO:0005618,GO:0030599;Parent=gene:Solyc09g075350.2;from_BOGAS=1;interpro2go_term=GO:0005618,GO:0030599;length=4618;nb_exon=2
Solyc06g083490.2	17	6.7301	0	4.12267	0.695994	Tropinone reductase-like protein 16 (AHRD V1 **-- B2BXZ1_9BRAS)%3B contains Interpro domain(s) IPR002347 Glucose/ribitol dehydrogenase ;Ontology_term=GO:0016020,GO:0008152,GO:0055114;Parent=gene:Solyc06g083490.2;from_BOGAS=1;interpro2go_term=GO:0016020,
Solyc02g080160.2	17	5.98254	0	4.23955	0.695994	Xyloglucan endotransglucosylase/hydrolase 1 (AHRD V1 **** C0IRG0_9ERIC)%3B contains Interpro domain(s) IPR016455 Xyloglucan endotransglucosylase/hydrolase ;Ontology_term=GO:0016798;Parent=gene:Solyc02g080160.2;from_BOGAS=1;interpro2go_term=GO:0005975,GO
Solyc12g044310.1	17	4.93829	0	5.18943	0.400538	Solute carrier family 15 member 4 (AHRD V1 **-- S15A4_XENLA)%3B contains Interpro domain(s) IPR000109 TGF-beta receptor%2C type I/II extracellular region ;Ontology_term=GO:0016020;Parent=gene:Solyc12g044310.1;from_BOGAS=1;interpro2go_term=GO:0016020;len
Solyc01g080750.2	17	6.47346	0	3.95977	0.378512	HEAT repeat family protein (AHRD V1 **-- B4FX70_MAIZE)%3B contains Interpro domain(s) IPR016024 Armadillo-type fold ;Ontology_term=GO:0005488;Parent=gene:Solyc01g080750.2;from_BOGAS=1;interpro2go_term=GO:0005488;length=1410;nb_exon=5
Solyc04g082970.2	17	6.2034	0	5.14241	0	Os03g0859900 protein (Fragment) (AHRD V1 *--- Q0DLK3_ORYSJ)%3B contains Interpro domain(s) IPR006869 Protein of unknown function DUF547 ;Parent=gene:Solyc04g082970.2;from_BOGAS=1;length=3671;nb_exon=8
Solyc04g064610.2	17	5.9241	0	3.92125	0	RAG1-activating protein 1 homolog (AHRD V1 **-- R1AP1_DROPS)%3B contains Interpro domain(s) IPR018179 RAG1-activating protein 1 homologue ;Ontology_term=GO:0016021;Parent=gene:Solyc04g064610.2;from_BOGAS=1;interpro2go_term=GO:0016021;length=1835;nb_exon
Solyc06g051300.2	17	5.72274	0	4.09255	0	Genomic DNA chromosome 5 BAC clone F17P19 (AHRD V1 ***- Q9LTJ9_ARATH)%3B contains Interpro domain(s) IPR018607 Chromosome transmission fidelity protein 8 ;Parent=gene:Solyc06g051300.2;from_BOGAS=1;length=7497;nb_exon=4
Solyc11g007250.1	17	5.66789	0	5.6091	0	Protein kinase like protein (AHRD V1 ***- Q0WN21_ARATH)%3B contains Interpro domain(s) IPR002290 Serine/threonine protein kinase ;Ontology_term=GO:0006468;Parent=gene:Solyc11g007250.1;from_BOGAS=1;interpro2go_term=GO:0006468;length=1903;nb_exon=2;eugene
Solyc03g020040.2	17	5.62117	0	5.18943	0	Proteinase inhibitor II (AHRD V1 ***- B3F0C1_TOBAC)%3B contains Interpro domain(s) IPR003465 Proteinase inhibitor I20%2C Pin2 ;Ontology_term=GO:0004867;Parent=gene:Solyc03g020040.2;from_BOGAS=1;interpro2go_term=GO:0004867;length=909;nb_exon=2
Solyc01g080600.2	17	5.4591	0	4.09592	0	Histone H3 (AHRD V1 ***- D8L9K7_WHEAT)%3B contains Interpro domain(s) IPR000164 Histone H3 ;Ontology_term=GO:0042802;Parent=gene:Solyc01g080600.2;from_BOGAS=1;interpro2go_term=GO:0003677,GO:0000786;length=675;nb_exon=1;sifter_term=GO:0042802
Solyc07g043000.2	17	5.37608	0	4.21412	0	Unknown Protein (AHRD V1);Parent=gene:Solyc07g043000.2;from_BOGAS=1;length=1172;nb_exon=3
Solyc10g008710.2	17	4.97636	0	5.35966	0	GDSL esterase/lipase At1g28610 (AHRD V1 **** GDL10_ARATH)%3B contains Interpro domain(s) IPR001087 Lipase%2C GDSL ;Ontology_term=GO:0016298,GO:0004091;Parent=gene:Solyc10g008710.2;from_BOGAS=1;interpro2go_term=GO:0006629;length=3454;nb_exon=5;sifter_ter
Solyc08g076900.2	17	6.15441	1.58015	5.27128	0.389567	Unknown Protein (AHRD V1);Ontology_term=GO:0005874;Parent=gene:Solyc08g076900.2;from_BOGAS=1;interpro2go_term=GO:0005874;length=1227;nb_exon=2
Solyc05g018880.1	17	6.08852	1.43829	5.28799	0.389567	Polyamine oxidase (AHRD V1 **** A1CAV3_ASPCL)%3B contains Interpro domain(s) IPR002937 Amine oxidase ;Ontology_term=GO:0046592;Parent=gene:Solyc05g018880.1;from_BOGAS=1;length=1539;nb_exon=1;sifter_term=GO:0046592;eugene_evidence_code=10F0H1E1IEG
Solyc08g079740.2	17	6.70777	1.28688	6.03606	0.687061	Receptor like kinase%2C RLK;Ontology_term=GO:0004675;Parent=gene:Solyc08g079740.2;from_BOGAS=1;interpro2go_term=GO:0005515,GO:0006468;length=3245;nb_exon=2;sifter_term=GO:0004675
Solyc03g114800.1	17	5.77004	1.27501	6.00518	0.400538	Sulfotransferase family protein (AHRD V1 **** D7LZW5_ARALY)%3B contains Interpro domain(s) IPR000863 Sulfotransferase ;Ontology_term=GO:0080118;Parent=gene:Solyc03g114800.1;from_BOGAS=1;interpro2go_term=GO:0008146;length=951;nb_exon=1;sifter_term=GO:008
Solyc06g007130.2	17	6.615	1.26903	5.74604	0	Omega-3 fatty acid desaturase (AHRD V1 **** A9LNM9_SOLLC)%3B contains Interpro domain(s) IPR005804 Fatty acid desaturase%2C type 1 ;Ontology_term=GO:0042389;Parent=gene:Solyc06g007130.2;from_BOGAS=1;interpro2go_term=GO:0055114;length=2058;nb_exon=8;sift
Solyc03g116500.2	17	6.28651	1.10434	5.70487	1.926	Polygalacturonase (AHRD V1 ***- Q9M7D3_SOLLC)%3B contains Interpro domain(s) IPR000743 Glycoside hydrolase%2C family 28 ;Ontology_term=GO:0005975;Parent=gene:Solyc03g116500.2;from_BOGAS=1;interpro2go_term=GO:0005975;length=4309;nb_exon=9
Solyc02g085490.1	17	5.64068	1.10434	6.15644	0.948601	Os12g0581300 protein (Fragment) (AHRD V1 *-*- Q0IMB2_ORYSJ)%3B contains Interpro domain(s) IPR006873 Protein of unknown function DUF620 ;Parent=gene:Solyc02g085490.1;from_BOGAS=1;length=1382;nb_exon=3;eugene_evidence_code=10F0H1E0IEG
Solyc06g065680.2	17	6.25001	1.09761	4.91409	0.722466	Cyclin-dependent protein kinase regulator-like protein (AHRD V1 *-** Q2V5Z8_BRACM)%3B contains Interpro domain(s) IPR015453 G2/mitotic-specific cyclin A ;Ontology_term=GO:0016538;Parent=gene:Solyc06g065680.2;from_BOGAS=1;interpro2go_term=GO:0005634;leng
Solyc01g109690.1	17	6.68762	1.09761	7.36982	0.389567	Myb family transcription factor (Fragment) (AHRD V1 **** D7KSM0_ARALY)%3B contains Interpro domain(s) IPR017884 SANT%2C eukarya ;Ontology_term=GO:0003700;Parent=gene:Solyc01g109690.1;from_BOGAS=1;interpro2go_term=GO:0003677;length=249;nb_exon=1;sifter_t
Solyc06g071330.2	17	6.28965	1.08406	4.99548	1.50589	Nucleobase ascorbate transporter (AHRD V1 **-* B9I369_POPTR)%3B contains Interpro domain(s) IPR006043 Xanthine/uracil/vitamin C permease ;Ontology_term=GO:0015229;Parent=gene:Solyc06g071330.2;from_BOGAS=1;interpro2go_term=GO:0016020;length=9331;nb_exon=
Solyc05g055990.2	17	6.98448	0.895303	5.78477	1.66903	Aquaporin 2 (AHRD V1 ***- O65357_SAMSA)%3B contains Interpro domain(s) IPR012269 Aquaporin ;Ontology_term=GO:0015250;Parent=gene:Solyc05g055990.2;from_BOGAS=1;interpro2go_term=GO:0016020,GO:0016021;length=2133;nb_exon=4;sifter_term=GO:0015250
Solyc03g083770.1	17	6.29352	0.895303	5.37051	1.36737	Pectinesterase (AHRD V1 ***- C0PST8_PICSI)%3B contains Interpro domain(s) IPR006501 Pectinesterase inhibitor ;Ontology_term=GO:0030599;Parent=gene:Solyc03g083770.1;from_BOGAS=1;interpro2go_term=GO:0030599;length=603;nb_exon=1;eugene_evidence_code=10F1H1
Solyc04g008820.2	17	6.76341	0.895303	6.02768	0.687061	HMG transcription factor (Fragment) (AHRD V1 *--* Q676W2_HYAOR)%3B contains Interpro domain(s) IPR000910 High mobility group%2C HMG1/HMG2 ;Ontology_term=GO:0003700;Parent=gene:Solyc04g008820.2;from_BOGAS=1;interpro2go_term=GO:0005634;length=2603;nb_exon
Solyc02g080230.2	17	7.16169	0.895303	7.08279	0.378512	Rop-interactive crib motif-containing protein 1 (AHRD V1 *--- D7LGA6_ARALY)%3B contains Interpro domain(s) IPR000095 PAK-box/P21-Rho-binding ;Parent=gene:Solyc02g080230.2;from_BOGAS=1;length=2784;nb_exon=5
Solyc06g052010.1	17	6.37816	0.895303	5.09677	0	IQ-domain 21 (AHRD V1 **-- D7LSG5_ARALY)%3B contains Interpro domain(s) IPR000048 IQ calmodulin-binding region ;Parent=gene:Solyc06g052010.1;from_BOGAS=1;length=4731;nb_exon=4;eugene_evidence_code=10F0H1E0IEG
Solyc07g052210.2	17	7.06996	0.887525	5.62994	1.65992	Unknown Protein (AHRD V1);Parent=gene:Solyc07g052210.2;from_BOGAS=1;length=1976;nb_exon=2
Solyc01g111330.2	17	6.75876	0.887525	5.29976	1.52607	Thaumatin-like protein (AHRD V1 ***- Q9STX6_ARATH)%3B contains Interpro domain(s) IPR001938 Thaumatin%2C pathogenesis-related ;Ontology_term=GO:0005515;Parent=gene:Solyc01g111330.2;from_BOGAS=1;length=1875;nb_exon=3;sifter_term=GO:0005515
Solyc06g084090.2	17	6.44543	0.887525	5.12763	1.3505	Histone H2A (AHRD V1 *-*- C5XX54_SORBI)%3B contains Interpro domain(s) IPR002119 Histone H2A ;Ontology_term=GO:0005634,GO:0003677;Parent=gene:Solyc06g084090.2;from_BOGAS=1;interpro2go_term=GO:0005634,GO:0003677;length=3033;nb_exon=4
Solyc09g008860.2	17	6.73403	0.887525	5.96185	0	Receptor like kinase%2C RLK;Ontology_term=GO:0005515,GO:0004674;Parent=gene:Solyc09g008860.2;from_BOGAS=1;interpro2go_term=GO:0005515,GO:0006468;length=2819;nb_exon=2;sifter_term=GO:0005515,GO:0004674
Solyc12g015690.1	17	6.34056	0.659925	5.70155	0.925999	Fasciclin-like arabinogalactan protein 10 (AHRD V1 ***- A9XTL5_GOSHI)%3B contains Interpro domain(s) IPR000782 FAS1 domain ;Parent=gene:Solyc12g015690.1;from_BOGAS=1;length=804;nb_exon=1;eugene_evidence_code=10F0H1E1IEG
Solyc12g009270.1	17	5.90641	0.659925	6.12908	0.378512	Pectinesterase (AHRD V1 **** C0PST8_PICSI)%3B contains Interpro domain(s) IPR006501 Pectinesterase inhibitor ;Ontology_term=GO:0046910;Parent=gene:Solyc12g009270.1;from_BOGAS=1;interpro2go_term=GO:0030599;length=564;nb_exon=1;sifter_term=GO:0046910;euge
Solyc03g096760.1	17	7.26716	0.650765	5.6837	1.84398	Unknown Protein (AHRD V1);Parent=gene:Solyc03g096760.1;from_BOGAS=1;length=339;nb_exon=1;eugene_evidence_code=10F0H1E0IEG
Solyc05g045670.2	17	6.55336	0.650765	5.46956	1.5008	Glucose-6-phosphate/phosphate translocator 2 (AHRD V1 **** Q84Y17_SOLTU)%3B contains Interpro domain(s) IPR004696 Tpt phosphate/phosphoenolpyruvate translocator ;Ontology_term=GO:0008524;Parent=gene:Solyc05g045670.2;from_BOGAS=1;interpro2go_term=GO:0016
Solyc06g009190.2	17	6.99921	0.650765	6.64371	0.963474	Pectinesterase (AHRD V1 ***- B9SAU4_RICCO)%3B contains Interpro domain(s) IPR000070 Pectinesterase%2C catalytic ;Ontology_term=GO:0005618,GO:0030599;Parent=gene:Solyc06g009190.2;from_BOGAS=1;interpro2go_term=GO:0005618,GO:0030599;length=5684;nb_exon=4
Solyc01g007810.1	17	6.59947	0.650765	6.26322	0.722466	Plant-specific domain TIGR01568 family protein (AHRD V1 *--- B6U9N9_MAIZE)%3B contains Interpro domain(s) IPR006458 Protein of unknown function DUF623%2C plant ;Parent=gene:Solyc01g007810.1;from_BOGAS=1;length=897;nb_exon=1;eugene_evidence_code=10F0H0E0
Solyc09g074300.1	17	6.51333	0.650765	5.36947	0.704872	Histone H2A (AHRD V1 ***- B9REZ0_RICCO)%3B contains Interpro domain(s) IPR002119 Histone H2A ;Ontology_term=GO:0003684;Parent=gene:Solyc09g074300.1;from_BOGAS=1;interpro2go_term=GO:0005634,GO:0003677;length=429;nb_exon=1;sifter_term=GO:0003684;eugene_ev
Solyc03g115050.2	17	7.11946	0.650765	5.95931	0.400538	Single-stranded DNA-binding replication protein A large subunit (AHRD V1 **** D2V0Z2_NAEGR)%3B contains Interpro domain(s) IPR004591 Replication factor-a protein 1 Rpa1 ;Ontology_term=GO:0005515,GO:0003697;Parent=gene:Solyc03g115050.2;from_BOGAS=1;inter
Solyc07g006710.1	17	6.68454	0.650765	5.28725	0.400538	Pathogenesis-related protein PR-1 (AHRD V1 **-- B6UG61_MAIZE)%3B contains Interpro domain(s) IPR002413 Ves allergen ;Ontology_term=GO:0005515;Parent=gene:Solyc07g006710.1;from_BOGAS=1;interpro2go_term=GO:0005576;length=549;nb_exon=1;sifter_term=GO:00055
Solyc11g008140.1	17	5.35262	0.650765	5.65048	0.378512	Pectate lyase family protein (AHRD V1 ***- D7LXH4_ARALY)%3B contains Interpro domain(s) IPR002022 Pectate lyase/Amb allergen ;Parent=gene:Solyc11g008140.1;from_BOGAS=1;length=3893;nb_exon=5;eugene_evidence_code=10F0H1E1IEG
Solyc05g054090.2	17	6.00921	0.650765	5.52826	0	Unknown Protein (AHRD V1);Parent=gene:Solyc05g054090.2;from_BOGAS=1;length=1231;nb_exon=3
Solyc06g035530.2	17	5.615	0.650765	6.46041	0	Gibberellin 20-oxidase-2 (AHRD V1 **** Q9ZPP3_SOLLC)%3B contains Interpro domain(s) IPR005123 Oxoglutarate and iron-dependent oxygenase ;Ontology_term=GO:0045544;Parent=gene:Solyc06g035530.2;from_BOGAS=1;interpro2go_term=GO:0016491,GO:0055114;length=219
Solyc10g008270.2	17	3.60881	0.641546	5.95907	1.82782	Helix-loop-helix DNA-binding (AHRD V1 ***- Q2HTT3_MEDTR)%3B contains Interpro domain(s) IPR001092 Basic helix-loop-helix dimerisation region bHLH ;Ontology_term=GO:0005634,GO:0045449;Parent=gene:Solyc10g008270.2;from_BOGAS=1;interpro2go_term=GO:0005634,
Solyc01g109500.2	17	6.3679	0.641546	6.24945	1.15056	BURP domain-containing protein (AHRD V1 *--- B2ZPK5_SOLTU)%3B contains Interpro domain(s) IPR004873 BURP ;Parent=gene:Solyc01g109500.2;from_BOGAS=1;length=1835;nb_exon=2
Solyc10g080690.1	17	6.6865	0.367371	5.06566	1.52607	Patatin-like protein 3 (AHRD V1 ***- B6TPQ5_MAIZE)%3B contains Interpro domain(s) IPR002641 Patatin ;Ontology_term=GO:0006629,GO:0008152;Parent=gene:Solyc10g080690.1;from_BOGAS=1;interpro2go_term=GO:0006629,GO:0008152;length=1904;nb_exon=2;eugene_eviden
Solyc01g110600.2	17	6.4851	0.367371	6.42442	0.948601	Unknown Protein (AHRD V1);Parent=gene:Solyc01g110600.2;from_BOGAS=1;length=1586;nb_exon=2
Solyc01g110570.2	17	6.1014	0.367371	5.60644	0.941106	Auxin-induced SAUR-like protein (AHRD V1 **-- Q8S349_CAPAN)%3B contains Interpro domain(s) IPR003676 Auxin responsive SAUR protein ;Ontology_term=GO:0005516;Parent=gene:Solyc01g110570.2;from_BOGAS=1;length=645;nb_exon=2;sifter_term=GO:0005516
Solyc03g118310.2	17	6.73281	0.367371	5.27538	0	BHLH transcription factor (AHRD V1 *-** A9YWR2_MEDTR)%3B contains Interpro domain(s) IPR011598 Helix-loop-helix DNA-binding ;Ontology_term=GO:0016563,GO:0003700;Parent=gene:Solyc03g118310.2;from_BOGAS=1;interpro2go_term=GO:0005634,GO:0045449;length=2546
Solyc04g008850.1	17	6.11458	0.356144	5.85947	0.978196	Aspartic proteinase nepenthesin-1 (AHRD V1 **-- C0JA97_9ORYZ)%3B contains Interpro domain(s) IPR001461 Peptidase A1 ;Ontology_term=GO:0006508;Parent=gene:Solyc04g008850.1;from_BOGAS=1;interpro2go_term=GO:0006508;length=1440;nb_exon=1;eugene_evidence_cod
Solyc11g072840.1	17	6.5331	0.356144	5.32984	0.687061	Histone H4 (AHRD V1 ***- B6T0P4_MAIZE)%3B contains Interpro domain(s) IPR001951 Histone H4 ;Ontology_term=GO:0005634,GO:0003677;Parent=gene:Solyc11g072840.1;from_BOGAS=1;interpro2go_term=GO:0005634,GO:0003677;length=312;nb_exon=1;eugene_evidence_code=10
Solyc01g105920.2	17	6.50795	0.356144	6.06178	0.378512	(E)-beta-ocimene synthase (AHRD V1 **** Q5CD81_CITUN)%3B contains Interpro domain(s) IPR005630 Terpene synthase%2C metal-binding domain ;Ontology_term=GO:0034768,GO:0050551;Parent=gene:Solyc01g105920.2;from_BOGAS=1;interpro2go_term=GO:0016829,GO:0008152
Solyc08g014430.2	17	6.30688	0.356144	5.93993	0	Formin 3 (AHRD V1 *-*- D0QAN4_ARATH)%3B contains Interpro domain(s) IPR015425 Actin-binding FH2 ;Ontology_term=GO:0030036;Parent=gene:Solyc08g014430.2;from_BOGAS=1;interpro2go_term=GO:0030036;length=4117;nb_exon=4
Solyc07g062710.2	17	5.38405	0.356144	5.85449	0	BZIP transcription factor family protein (AHRD V1 *-** D7LW03_ARALY)%3B contains Interpro domain(s) IPR011700 Basic leucine zipper ;Ontology_term=GO:0016563,GO:0003677;Parent=gene:Solyc07g062710.2;from_BOGAS=1;interpro2go_term=GO:0005634,GO:0006355;leng
Solyc03g112460.2	17	6.75261	0	6.29627	1.51602	Alliinase (Fragment) (AHRD V1 ***- Q94EJ8_ALLFI)%3B contains Interpro domain(s) IPR006948 Allinase%2C C-terminal ;Ontology_term=GO:0016846,GO:0030170;Parent=gene:Solyc03g112460.2;from_BOGAS=1;interpro2go_term=GO:0016846,GO:0030170;length=5248;nb_exon=5
Solyc01g099030.2	17	5.74873	0	5.65249	1.32769	GDSL esterase/lipase At1g28590 (AHRD V1 **** GDL8_ARATH)%3B contains Interpro domain(s) IPR001087 Lipase%2C GDSL ;Ontology_term=GO:0016298,GO:0004091;Parent=gene:Solyc01g099030.2;from_BOGAS=1;interpro2go_term=GO:0006629;length=3911;nb_exon=5;sifter_term
Solyc03g083560.1	17	6.20535	0	5.48123	1.17632	Expressed protein (Fragment) (AHRD V1 ***- B3VJP0_POPTN)%3B contains Interpro domain(s) IPR006766 Phosphate-induced protein 1 conserved region ;Parent=gene:Solyc03g083560.1;from_BOGAS=1;length=1050;nb_exon=1;eugene_evidence_code=10F0H1E1IEG
Solyc07g044910.1	17	3.72356	0	7.04985	0.933573	Unknown Protein (AHRD V1);Parent=gene:Solyc07g044910.1;from_BOGAS=1;length=156;nb_exon=1;eugene_evidence_code=10F0H0E0IEG
Solyc09g062970.1	17	9.19355	0	4.34908	0.695994	Unknown Protein (AHRD V1);Parent=gene:Solyc09g062970.1;from_BOGAS=1;length=273;nb_exon=1;eugene_evidence_code=10F0H0E1IEG
Solyc01g110580.2	17	6.87418	0	6.60925	0.400538	Auxin-induced SAUR-like protein (AHRD V1 **-- Q8S349_CAPAN)%3B contains Interpro domain(s) IPR003676 Auxin responsive SAUR protein ;Ontology_term=GO:0005516;Parent=gene:Solyc01g110580.2;from_BOGAS=1;length=557;nb_exon=1;sifter_term=GO:0005516
Solyc03g121170.2	17	7.97602	0	6.26397	0	GDSL esterase/lipase At5g22810 (AHRD V1 ***- GDL78_ARATH)%3B contains Interpro domain(s) IPR001087 Lipase%2C GDSL ;Ontology_term=GO:0004091;Parent=gene:Solyc03g121170.2;from_BOGAS=1;interpro2go_term=GO:0006629;length=2469;nb_exon=5;sifter_term=GO:000409
Solyc07g049300.2	17	6.96232	0	6.33789	0	Endoglucanase 1 (AHRD V1 ***- B6U0J0_MAIZE)%3B contains Interpro domain(s) IPR001701 Glycoside hydrolase%2C family 9 ;Ontology_term=GO:0005975,GO:0003824;Parent=gene:Solyc07g049300.2;from_BOGAS=1;interpro2go_term=GO:0005975,GO:0003824;length=3787;nb_exo
Solyc05g054610.1	17	6.7879	0	5.70432	0	Histone H4 (AHRD V1 ***- B6T0P4_MAIZE)%3B contains Interpro domain(s) IPR001951 Histone H4 ;Ontology_term=GO:0005634,GO:0003677;Parent=gene:Solyc05g054610.1;from_BOGAS=1;interpro2go_term=GO:0005634,GO:0003677;length=312;nb_exon=1;eugene_evidence_code=10
Solyc10g009150.2	17	6.16611	0	6.10266	0	Organ-specific protein S2 (AHRD V1 ***- OSS2_PEA);Parent=gene:Solyc10g009150.2;from_BOGAS=1;length=1437;nb_exon=2
Solyc06g059710.2	18	6.46516	6.10832	5.09719	2.47508	Stearoyl-acyl carrier protein desaturase (AHRD V1 **** Q8LA10_ARATH)%3B contains Interpro domain(s) IPR005067 Fatty acid desaturase%2C type 2 ;Ontology_term=GO:0004768;Parent=gene:Solyc06g059710.2;from_BOGAS=1;interpro2go_term=GO:0055114;length=3164;nb_
Solyc09g092740.2	18	6.6953	5.45878	4.68257	1.15704	Unknown Protein (AHRD V1)%3B contains Interpro domain(s) IPR010800 Glycine rich ;Ontology_term=GO:0005737;Parent=gene:Solyc09g092740.2;from_BOGAS=1;interpro2go_term=GO:0005737;length=1343;nb_exon=3
Solyc08g005630.2	18	7.18864	4.69098	4.93074	2.49057	Glucose-methanol-choline oxidoreductase (AHRD V1 ***- D6TF66_9CHLR)%3B contains Interpro domain(s) IPR012400 Long-chain fatty alcohol dehydrogenase ;Ontology_term=GO:0009055,GO:0046577;Parent=gene:Solyc08g005630.2;from_BOGAS=1;interpro2go_term=GO:001661
Solyc01g006290.2	18	7.39994	5.15745	7.15694	1.79909	Peroxidase (AHRD V1 **** Q42964_TOBAC)%3B contains Interpro domain(s) IPR002016 Haem peroxidase%2C plant/fungal/bacterial ;Ontology_term=GO:0004601;Parent=gene:Solyc01g006290.2;from_BOGAS=1;interpro2go_term=GO:0055114;length=2843;nb_exon=4;sifter_term=G
Solyc05g049980.2	18	7.39695	5.05007	6.14241	2.49313	Glycoside hydrolase family 28 protein/polygalacturonase family protein (AHRD V1 **-- Q1PF10_ARATH)%3B contains Interpro domain(s) IPR012334 Pectin lyase fold ;Ontology_term=GO:0005975;Parent=gene:Solyc05g049980.2;from_BOGAS=1;interpro2go_term=GO:0005975
Solyc10g008200.2	18	6.71315	4.88996	6.47021	2.02148	Tyrosine aminotransferase (AHRD V1 **** D3K4J1_PAPSO)%3B contains Interpro domain(s) IPR005958 Tyrosine/nicotianamine aminotransferase ;Ontology_term=GO:0004838;Parent=gene:Solyc10g008200.2;from_BOGAS=1;interpro2go_term=GO:0006519,GO:0009058,GO:0030170;
Solyc05g005980.2	18	7.488	4.74846	6.60021	2.25096	Solute carrier family 15 member 4 (AHRD V1 **-- S15A4_XENLA)%3B contains Interpro domain(s) IPR000109 TGF-beta receptor%2C type I/II extracellular region ;Ontology_term=GO:0080054,GO:0042936;Parent=gene:Solyc05g005980.2;from_BOGAS=1;interpro2go_term=GO:
Solyc06g075090.2	18	7.36124	4.67299	7.16872	2.33056	Lysine decarboxylase-like protein (AHRD V1 **-- B6TE71_MAIZE)%3B contains Interpro domain(s) IPR005269 Conserved hypothetical protein CHP00730 ;Ontology_term=GO:0016831,GO:0042803;Parent=gene:Solyc06g075090.2;from_BOGAS=1;length=4687;nb_exon=7;sifter_te
Solyc07g064240.2	18	7.14649	4.60051	6.58616	2.63227	CT099 (Fragment) (AHRD V1 *--- Q4KR14_SOLPE)%3B contains Interpro domain(s) IPR003245 Plastocyanin-like ;Ontology_term=GO:0009055;Parent=gene:Solyc07g064240.2;from_BOGAS=1;interpro2go_term=GO:0009055;length=1502;nb_exon=2
Solyc05g026240.1	18	7.55505	4.58376	6.69	3.12763	LRR receptor-like serine/threonine-protein kinase%2C RLP;Ontology_term=GO:0005199;Parent=gene:Solyc05g026240.1;from_BOGAS=1;interpro2go_term=GO:0005515;length=1176;nb_exon=1;sifter_term=GO:0005199;eugene_evidence_code=10F0H1E1IEG
Solyc08g079200.1	18	6.27743	4.51412	6.83074	2.22342	Cortical cell-delineating protein (AHRD V1 **-- B6U3L7_MAIZE)%3B contains Interpro domain(s) IPR013770 Plant lipid transfer protein and hydrophobic protein%2C helical ;Ontology_term=GO:0008289;Parent=gene:Solyc08g079200.1;from_BOGAS=1;interpro2go_term=G
Solyc03g113210.2	18	6.96035	4.49889	7.14292	2.65992	Porin/voltage-dependent anion-selective channel protein (AHRD V1 **** B9I304_POPTR)%3B contains Interpro domain(s) IPR001925 Porin%2C eukaryotic type ;Ontology_term=GO:0008308;Parent=gene:Solyc03g113210.2;from_BOGAS=1;interpro2go_term=GO:0005741;length=
Solyc05g013870.2	18	7.88667	4.49761	7.22574	2.852	Sieve element-occluding protein 3 (AHRD V1 **-- B5THF7_MEDTR);Parent=gene:Solyc05g013870.2;from_BOGAS=1;length=3429;nb_exon=8
Solyc09g072690.1	18	6.6489	4.47703	6.52482	2.03914	Sodium/calcium exchanger protein (Fragment) (AHRD V1 *-** A3GGW1_PICST)%3B contains Interpro domain(s) IPR004837 Sodium/calcium exchanger membrane region ;Ontology_term=GO:0005432;Parent=gene:Solyc09g072690.1;from_BOGAS=1;interpro2go_term=GO:0016021;len
Solyc12g019320.1	18	7.37539	4.44493	5.95117	2.24184	Multidrug resistance protein mdtK (AHRD V1 **-- MDTK_ENTS8)%3B contains Interpro domain(s) IPR002528 Multi antimicrobial extrusion protein MatE ;Ontology_term=GO:0016020;Parent=gene:Solyc12g019320.1;from_BOGAS=1;interpro2go_term=GO:0016020;length=5454;n
Solyc01g091360.2	18	7.37573	4.32769	6.40122	2.23879	Homology to unknown gene (AHRD V1 ***- Q00VP3_OSTTA)%3B contains Interpro domain(s) IPR010865 Protein of unknown function DUF1499 ;Parent=gene:Solyc01g091360.2;from_BOGAS=1;length=2413;nb_exon=7
Solyc06g075220.1	18	6.87221	4.32337	6.43962	2.13422	Fasciclin-like arabinogalactan protein 5 (AHRD V1 ***- A9XTL0_GOSHI)%3B contains Interpro domain(s) IPR000782 FAS1 domain ;Ontology_term=GO:0004773;Parent=gene:Solyc06g075220.1;from_BOGAS=1;length=750;nb_exon=1;sifter_term=GO:0004773;eugene_evidence_cod
Solyc09g092580.2	18	7.08311	4.28688	6.20496	2.79077	Cytochrome P450;Ontology_term=GO:0019825;Parent=gene:Solyc09g092580.2;from_BOGAS=1;interpro2go_term=GO:0020037,GO:0055114;length=1937;nb_exon=2;sifter_term=GO:0019825
Solyc03g064010.2	18	6.96174	4.26228	5.96809	2.02148	Receptor like kinase%2C RLK;Ontology_term=GO:0004674;Parent=gene:Solyc03g064010.2;from_BOGAS=1;interpro2go_term=GO:0005515,GO:0006468;length=3942;nb_exon=2;sifter_term=GO:0004674
Solyc12g094440.1	18	7.44419	4.26078	8.01391	0.378512	High mobility group family (Fragment) (AHRD V1 **-- B9GFX2_POPTR)%3B contains Interpro domain(s) IPR001606 AT-rich interaction region ;Ontology_term=GO:0005634,GO:0005622;Parent=gene:Solyc12g094440.1;from_BOGAS=1;interpro2go_term=GO:0005634,GO:0005622;l
Solyc07g020800.2	18	6.86592	4.26003	6.79636	2.34199	Rac-like GTP-binding protein 4 (AHRD V1 **-- B6TYX5_MAIZE)%3B contains Interpro domain(s) IPR003578 Ras small GTPase%2C Rho type ;Ontology_term=GO:0003924;Parent=gene:Solyc07g020800.2;from_BOGAS=1;interpro2go_term=GO:0007264,GO:0015031,GO:0005525,GO:000
Solyc08g079890.1	18	6.50922	4.2211	7.43454	2.50589	Subtilisin-like protease (AHRD V1 **-- Q9LWA3_SOLLC)%3B contains Interpro domain(s) IPR015500 Peptidase S8%2C subtilisin-related ;Ontology_term=GO:0004252;Parent=gene:Solyc08g079890.1;from_BOGAS=1;interpro2go_term=GO:0006508,GO:0043086;length=2241;nb_ex
Solyc08g074630.1	18	8.0983	4.20242	5.18706	2.83592	Polyphenol oxidase (AHRD V1 ***- Q41428_SOLTU)%3B contains Interpro domain(s) IPR016213 Polyphenol oxidase%2C plant ;Ontology_term=GO:0008152,GO:0055114;Parent=gene:Solyc08g074630.1;from_BOGAS=1;interpro2go_term=GO:0008152,GO:0055114;length=1764;nb_exon
Solyc03g118370.2	18	7.17921	4.17313	6.11956	2.49825	Serine carboxypeptidase K10B2.2 (AHRD V1 **** B6TKD2_MAIZE)%3B contains Interpro domain(s) IPR001563 Peptidase S10%2C serine carboxypeptidase ;Ontology_term=GO:0042802,GO:0004185;Parent=gene:Solyc03g118370.2;from_BOGAS=1;interpro2go_term=GO:0006508;leng
Solyc05g012790.2	18	8.43083	4.10518	7.16571	2.53107	Palmitoyltransferase erf2 (AHRD V1 *-*- C5FZI1_NANOT)%3B contains Interpro domain(s) IPR001594 Zinc finger%2C DHHC-type ;Ontology_term=GO:0005515;Parent=gene:Solyc05g012790.2;from_BOGAS=1;interpro2go_term=GO:0008270;length=5923;nb_exon=9;sifter_term=GO:
Solyc10g084590.2	18	6.51979	4.08236	6.5815	2.31034	Cytochrome P450;Ontology_term=GO:0019825;Parent=gene:Solyc10g084590.2;from_BOGAS=1;interpro2go_term=GO:0020037,GO:0055114;length=1754;nb_exon=2;sifter_term=GO:0019825
Solyc01g107890.2	18	6.83086	4.03298	6.23151	1.91456	Filament-like plant protein (Fragment) (AHRD V1 *-*- FPP_SOLLC)%3B contains Interpro domain(s) IPR008587 Protein of unknown function DUF869%2C plant ;Parent=gene:Solyc01g107890.2;from_BOGAS=1;length=3876;nb_exon=5
Solyc10g084230.1	18	6.28429	3.98003	6.93993	2.96532	Unknown Protein (AHRD V1);Parent=gene:Solyc10g084230.1;from_BOGAS=1;length=817;nb_exon=2;eugene_evidence_code=10F0H0E0IEG
Solyc12g011010.1	18	9.02123	3.97911	6.82668	1.16993	Meiosis 5 (AHRD V1 *-*- B6T5X0_MAIZE);Parent=gene:Solyc12g011010.1;from_BOGAS=1;length=1457;nb_exon=3;eugene_evidence_code=10F1H1E1IEG
Solyc06g076220.2	18	7.63329	3.95513	6.08279	2.57289	Expansin-1 (AHRD V1 ***- Q6RX69_PETHY)%3B contains Interpro domain(s) IPR002963 Expansin ;Ontology_term=GO:0005576,GO:0009664;Parent=gene:Solyc06g076220.2;from_BOGAS=1;interpro2go_term=GO:0005576,GO:0009664;length=2031;nb_exon=3
Solyc06g074790.1	18	8.20653	3.8679	7.33521	2.15056	Histone H2B (AHRD V1 ***- Q2XTD8_SOLTU)%3B contains Interpro domain(s) IPR000558 Histone H2B ;Ontology_term=GO:0005515,GO:0003677;Parent=gene:Solyc06g074790.1;from_BOGAS=1;interpro2go_term=GO:0005634,GO:0003677;length=429;nb_exon=1;sifter_term=GO:000551
Solyc08g068490.2	18	7.56262	3.8679	6.43179	1.79909	Indole-3-acetic acid-amido synthetase GH3.8 (AHRD V1 **** B6U4E2_MAIZE)%3B contains Interpro domain(s) IPR004993 GH3 auxin-responsive promoter ;Ontology_term=GO:0080123,GO:0070566;Parent=gene:Solyc08g068490.2;from_BOGAS=1;length=3232;nb_exon=4;sifter_te
Solyc12g005300.1	18	6.94322	3.78555	7.19111	2.14405	Chlorophyllase 2 (AHRD V1 ***- C1JZ62_9ROSI)%3B contains Interpro domain(s) IPR010821 Chlorophyllase ;Parent=gene:Solyc12g005300.1;from_BOGAS=1;length=2372;nb_exon=4;eugene_evidence_code=10F0H1E1IEG
Solyc08g083280.2	18	7.60385	3.72356	7.23026	2.90497	Alcohol dehydrogenase 2 (AHRD V1 **** B6TDN5_MAIZE)%3B contains Interpro domain(s) IPR002085 Alcohol dehydrogenase superfamily%2C zinc-containing ;Ontology_term=GO:0004024;Parent=gene:Solyc08g083280.2;from_BOGAS=1;interpro2go_term=GO:0008152,GO:0016491,
Solyc03g111120.2	18	7.49073	3.71918	7.12877	2.65306	Malate synthase (AHRD V1 ***- B9RAK0_RICCO)%3B contains Interpro domain(s) IPR001465 Malate synthase ;Ontology_term=GO:0003824,GO:0006097;Parent=gene:Solyc03g111120.2;from_BOGAS=1;interpro2go_term=GO:0003824,GO:0006097;length=1389;nb_exon=3
Solyc07g053350.2	18	7.01681	3.69153	7.30305	2.50589	Os06g0207500 protein (Fragment) (AHRD V1 ***- Q0DDQ9_ORYSJ)%3B contains Interpro domain(s) IPR004253 Protein of unknown function DUF231%2C plant ;Parent=gene:Solyc07g053350.2;from_BOGAS=1;length=5352;nb_exon=5
Solyc08g079550.1	18	6.5938	3.62877	7.10779	3.33342	HAT family dimerisation domain containing protein (AHRD V1 *-*- Q2QMZ1_ORYSJ);Parent=gene:Solyc08g079550.1;from_BOGAS=1;length=2466;nb_exon=1;eugene_evidence_code=10F0H1E1IEG
Solyc12g009580.1	18	7.84731	3.6241	7.48527	1.66903	CRABS CLAW (Fragment) (AHRD V1 **-- Q5EMM7_GOSHI)%3B contains Interpro domain(s) IPR006780 YABBY protein ;Ontology_term=GO:0005515,GO:0003700;Parent=gene:Solyc12g009580.1;from_BOGAS=1;length=6166;nb_exon=7;sifter_term=GO:0005515,GO:0003700;eugene_eviden
Solyc03g121600.2	18	9.1417	3.52231	5.10056	2.40871	Choline dehydrogenase (AHRD V1 ***- B0WJG6_CULQU)%3B contains Interpro domain(s) IPR012132 Glucose-methanol-choline oxidoreductase ;Ontology_term=GO:0046593;Parent=gene:Solyc03g121600.2;from_BOGAS=1;interpro2go_term=GO:0016614,GO:0006066,GO:0050660;leng
Solyc07g008210.2	18	7.29994	3.488	7.38483	2.83592	TPR domain protein (AHRD V1 *-*- B6U810_MAIZE)%3B contains Interpro domain(s) IPR011990 Tetratricopeptide-like helical ;Ontology_term=GO:0005488;Parent=gene:Solyc07g008210.2;from_BOGAS=1;interpro2go_term=GO:0005488;length=3295;nb_exon=4
Solyc01g005590.2	18	7.967	3.4489	7.79051	1.91456	Unknown Protein (AHRD V1);Parent=gene:Solyc01g005590.2;from_BOGAS=1;length=418;nb_exon=1
Solyc03g097610.2	18	7.43371	3.41954	7.21004	1.79077	MtN3-like protein (AHRD V1 **-- Q9LUE3_ARATH)%3B contains Interpro domain(s) IPR018179 RAG1-activating protein 1 homologue ;Ontology_term=GO:0016021;Parent=gene:Solyc03g097610.2;from_BOGAS=1;interpro2go_term=GO:0016021;length=2137;nb_exon=6
Solyc06g083580.2	18	8.45832	3.29572	7.18775	1.66903	Pectate lyase 1-27 (AHRD V1 **** B9TU35_9ROSI)%3B contains Interpro domain(s) IPR002022 Pectate lyase/Amb allergen ;Ontology_term=GO:0016829;Parent=gene:Solyc06g083580.2;from_BOGAS=1;length=6028;nb_exon=8;sifter_term=GO:0016829
Solyc01g079500.2	18	7.86765	3.24184	6.78084	2.77821	DNA replication licensing factor (AHRD V1 **** Q2U020_ASPOR)%3B contains Interpro domain(s) IPR008050 MCM protein 7 ;Ontology_term=GO:0043140;Parent=gene:Solyc01g079500.2;from_BOGAS=1;interpro2go_term=GO:0005634,GO:0017111,GO:0006260;length=6090;nb_exon
Solyc02g090070.2	18	7.46899	3.21257	6.23668	3.62877	Phototropic-responsive NPH3 family protein (AHRD V1 **-- D7MMF7_ARALY)%3B contains Interpro domain(s) IPR004249 NPH3 ;Ontology_term=GO:0005515,GO:0009416;Parent=gene:Solyc02g090070.2;from_BOGAS=1;interpro2go_term=GO:0005515,GO:0009416;length=2813;nb_exo
Solyc09g010840.1	18	7.36973	3.11603	6.50764	2.79077	Myb family transcription factor (AHRD V1 **-* D1LXI9_9ROSI)%3B contains Interpro domain(s) IPR015495 Myb transcription factor ;Ontology_term=GO:0003700,GO:0042803;Parent=gene:Solyc09g010840.1;from_BOGAS=1;interpro2go_term=GO:0003677,GO:0045449;length=10
Solyc07g062550.2	18	7.93605	3.02503	7.61897	1.774	UDP-N-acetylglucosamine 1-carboxyvinyltransferase (AHRD V1 ***- B1XJX8_SYNP2)%3B contains Interpro domain(s) IPR005750 UDP-N-acetylglucosamine 1-carboxyvinyltransferase ;Ontology_term=GO:0019277,GO:0016765,GO:0003824;Parent=gene:Solyc07g062550.2;from_BO
Solyc02g077050.2	18	7.35376	2.90689	7.24698	2.43563	Cathepsin B-like cysteine proteinase (AHRD V1 **-* CYSP_SCHMA)%3B contains Interpro domain(s) IPR013128 Peptidase C1A%2C papain ;Ontology_term=GO:0004197;Parent=gene:Solyc02g077050.2;from_BOGAS=1;interpro2go_term=GO:0006508,GO:0008234;length=1501;nb_exo
Solyc02g087880.2	18	8.28947	2.85599	5.39369	3.80219	Tubulin alpha-7 chain (AHRD V1 ***- B9IJV8_POPTR)%3B contains Interpro domain(s) IPR002452 Alpha tubulin ;Ontology_term=GO:0046982;Parent=gene:Solyc02g087880.2;from_BOGAS=1;interpro2go_term=GO:0005874,GO:0043234;length=1853;nb_exon=4;sifter_term=GO:0046
Solyc03g123390.2	18	6.81813	4.5509	5.82018	0.389567	Hydrolase (AHRD V1 ***- Q4PSG2_ARATH)%3B contains Interpro domain(s) IPR000073 Alpha/beta hydrolase fold-1 ;Parent=gene:Solyc03g123390.2;from_BOGAS=1;length=4190;nb_exon=5
Solyc01g090440.2	18	6.79935	3.98094	5.96993	1.52105	Unknown Protein (AHRD V1);Parent=gene:Solyc01g090440.2;from_BOGAS=1;length=3056;nb_exon=1
Solyc09g010220.2	18	6.25946	3.65992	6.72724	0.704872	Lysosomal Pro-X carboxypeptidase (AHRD V1 **-* B6TWH6_MAIZE)%3B contains Interpro domain(s) IPR008758 Peptidase S28 ;Ontology_term=GO:0004185;Parent=gene:Solyc09g010220.2;from_BOGAS=1;interpro2go_term=GO:0006508;length=5274;nb_exon=10;sifter_term=GO:000
Solyc02g088190.2	18	7.07746	3.62644	6.1058	1.64616	MYB transcription factor (AHRD V1 *-** Q6R098_ARATH)%3B contains Interpro domain(s) IPR015495 Myb transcription factor ;Ontology_term=GO:0003700;Parent=gene:Solyc02g088190.2;from_BOGAS=1;interpro2go_term=GO:0003677,GO:0045449;length=2350;nb_exon=4;sifte
Solyc10g074540.1	18	6.84624	3.52607	7.17383	1.79909	Expressed protein (Fragment) (AHRD V1 ***- B3VJP3_POPTN)%3B contains Interpro domain(s) IPR006766 Phosphate-induced protein 1 conserved region ;Parent=gene:Solyc10g074540.1;from_BOGAS=1;length=1035;nb_exon=1;eugene_evidence_code=10F0H1E1IEG
Solyc05g006550.2	18	6.98618	3.52231	5.32912	2.56316	Microtubule-associated protein TORTIFOLIA1 (AHRD V1 *--- B6SS76_MAIZE)%3B contains Interpro domain(s) IPR011989 Armadillo-like helical ;Ontology_term=GO:0005488;Parent=gene:Solyc05g006550.2;from_BOGAS=1;interpro2go_term=GO:0005488;length=4045;nb_exon=5
Solyc05g054320.2	18	7.01134	3.45286	5.45549	2.57046	Epoxide hydrolase (AHRD V1 **** Q41413_SOLTU)%3B contains Interpro domain(s) IPR000639 Epoxide hydrolase-like ;Ontology_term=GO:0004301;Parent=gene:Solyc05g054320.2;from_BOGAS=1;interpro2go_term=GO:0003824;length=2252;nb_exon=4;sifter_term=GO:0004301
Solyc09g059170.1	18	7.13914	3.45154	6.14629	2.24793	Anthocyanidin 3-O-glucosyltransferase (AHRD V1 **** B6SU01_MAIZE)%3B contains Interpro domain(s) IPR002213 UDP-glucuronosyl/UDP-glucosyltransferase ;Ontology_term=GO:0047209;Parent=gene:Solyc09g059170.1;from_BOGAS=1;interpro2go_term=GO:0008152;length=73
Solyc03g006240.2	18	7.28151	3.41684	5.18943	2.33628	GDSL esterase/lipase At5g45910 (AHRD V1 ***- GDL83_ARATH)%3B contains Interpro domain(s) IPR001087 Lipase%2C GDSL ;Ontology_term=GO:0004091;Parent=gene:Solyc03g006240.2;from_BOGAS=1;interpro2go_term=GO:0006629;length=3816;nb_exon=5;sifter_term=GO:000409
Solyc07g041970.2	18	7.01268	3.38267	6.06674	2.48543	Subtilisin-like protease (AHRD V1 **-- B6SZ82_MAIZE)%3B contains Interpro domain(s) IPR015500 Peptidase S8%2C subtilisin-related ;Ontology_term=GO:0004252;Parent=gene:Solyc07g041970.2;from_BOGAS=1;interpro2go_term=GO:0006508,GO:0043086;length=2910;nb_ex
Solyc01g110340.2	18	7.34669	3.3799	6.43546	1.1375	Endoglucanase 1 (AHRD V1 ***- B6U0P7_MAIZE)%3B contains Interpro domain(s) IPR001701 Glycoside hydrolase%2C family 9 ;Ontology_term=GO:0008810;Parent=gene:Solyc01g110340.2;from_BOGAS=1;interpro2go_term=GO:0005975,GO:0003824;length=6145;nb_exon=4;sifter_
Solyc07g047710.2	18	7.01413	3.37712	6.9431	1.52607	Glucan endo-1 3-beta-glucosidase 3 (AHRD V1 ***- B6UBU1_MAIZE)%3B contains Interpro domain(s) IPR012946 X8 ;Parent=gene:Solyc07g047710.2;from_BOGAS=1;length=1260;nb_exon=3
Solyc07g056650.2	18	6.56986	3.33485	5.96648	1.5008	Interactor of constitutive active ROPs 1 (AHRD V1 ***- ICR1_ARATH);Parent=gene:Solyc07g056650.2;from_BOGAS=1;length=1542;nb_exon=2
Solyc02g069910.1	18	6.92077	3.28983	6.12371	1.9486	Unknown Protein (AHRD V1);Parent=gene:Solyc02g069910.1;from_BOGAS=1;length=321;nb_exon=1;eugene_evidence_code=10F1H0E1IEG
Solyc01g079410.2	18	7.05159	3.25399	5.83289	1.52607	SMP-30/Gluconolaconase/LRE domain protein (AHRD V1 *-*- D2QD53_SPILD)%3B contains Interpro domain(s) IPR011042 Six-bladed beta-propeller%2C TolB-like ;Parent=gene:Solyc01g079410.2;from_BOGAS=1;length=5788;nb_exon=2
Solyc09g015170.2	18	7.68622	3.12267	5.01391	2.50589	Receptor like kinase%2C RLK;Ontology_term=GO:0005515,GO:0004674;Parent=gene:Solyc09g015170.2;from_BOGAS=1;interpro2go_term=GO:0005515,GO:0006468;length=3130;nb_exon=3;sifter_term=GO:0005515,GO:0004674
Solyc05g007180.2	18	7.41304	3.11936	6.69544	2.02503	Homeobox-leucine zipper-like protein (AHRD V1 *-*- Q3HRT1_PICGL)%3B contains Interpro domain(s) IPR003106 Leucine zipper%2C homeobox-associated ;Ontology_term=GO:0043565;Parent=gene:Solyc05g007180.2;from_BOGAS=1;interpro2go_term=GO:0005634,GO:0006355,GO
Solyc03g071570.2	18	7.45072	2.92029	6.15381	2.41414	Pectate lyase-like protein (AHRD V1 **** Q6U6I9_BRANA)%3B contains Interpro domain(s) IPR002022 Pectate lyase/Amb allergen ;Ontology_term=GO:0016829;Parent=gene:Solyc03g071570.2;from_BOGAS=1;length=4164;nb_exon=5;sifter_term=GO:0016829
Solyc12g044200.1	18	7.49121	2.91648	7.04767	1.93357	Cc-nbs-lrr%2C resistance protein;Ontology_term=GO:0006952,GO:0017111,GO:0006915;Parent=gene:Solyc12g044200.1;from_BOGAS=1;interpro2go_term=GO:0006952,GO:0017111,GO:0006915;length=5691;nb_exon=6;eugene_evidence_code=10F0H1E1IEG
Solyc07g063970.2	18	6.89373	2.89918	6.78162	1.81147	Transcription factor (Fragment) (AHRD V1 *-** D6MKQ1_9ASPA)%3B contains Interpro domain(s) IPR007087 Zinc finger%2C C2H2-type ;Ontology_term=GO:0003700;Parent=gene:Solyc07g063970.2;from_BOGAS=1;interpro2go_term=GO:0005622;length=2754;nb_exon=2;sifter_te
Solyc05g009990.2	18	7.16007	2.85798	6.18963	1.80323	LRR receptor-like serine/threonine-protein kinase%2C RLP;Ontology_term=GO:0004675;Parent=gene:Solyc05g009990.2;from_BOGAS=1;interpro2go_term=GO:0005515,GO:0005975;length=2203;nb_exon=2;sifter_term=GO:0004675
Solyc01g080070.2	18	7.17433	2.85599	6.26379	2.57289	Copper chaperone (AHRD V1 *--- B6TJ24_MAIZE)%3B contains Interpro domain(s) IPR006121 Heavy metal transport/detoxification protein ;Ontology_term=GO:0030001;Parent=gene:Solyc01g080070.2;from_BOGAS=1;interpro2go_term=GO:0030001;length=2676;nb_exon=4
Solyc01g087970.2	18	7.29682	2.74201	6.78725	2.51096	Serine carboxypeptidase 1 (AHRD V1 **** B6SW38_MAIZE)%3B contains Interpro domain(s) IPR001563 Peptidase S10%2C serine carboxypeptidase ;Ontology_term=GO:0042802,GO:0004185;Parent=gene:Solyc01g087970.2;from_BOGAS=1;interpro2go_term=GO:0006508;length=613
Solyc02g093300.2	18	7.70977	2.67356	6.55244	1.81147	DNA polymerase (AHRD V1 **** B9SC90_RICCO)%3B contains Interpro domain(s) IPR004578 DNA-directed DNA polymerase%2C family B%2C pol2 ;Ontology_term=GO:0003887;Parent=gene:Solyc02g093300.2;from_BOGAS=1;interpro2go_term=GO:0003676,GO:0005634,GO:0006260,GO
Solyc04g071660.2	18	7.33994	2.54844	5.79181	2.73118	Unknown Protein (AHRD V1);Parent=gene:Solyc04g071660.2;from_BOGAS=1;length=9716;nb_exon=18
Solyc02g071610.2	18	7.80413	2.54102	5.58616	2.83996	GDSL esterase/lipase At5g45670 (AHRD V1 ***- GDL82_ARATH)%3B contains Interpro domain(s) IPR001087 Lipase%2C GDSL ;Ontology_term=GO:0004091;Parent=gene:Solyc02g071610.2;from_BOGAS=1;interpro2go_term=GO:0006629;length=2497;nb_exon=5;sifter_term=GO:000409
Solyc02g065170.2	18	8.00596	2.04614	6.81173	2.1375	Laccase-22 (AHRD V1 **-- LAC22_ORYSJ)%3B contains Interpro domain(s) IPR001117 Multicopper oxidase%2C type 1 ;Ontology_term=GO:0055114;Parent=gene:Solyc02g065170.2;from_BOGAS=1;interpro2go_term=GO:0055114;length=3931;nb_exon=9
Solyc08g007130.2	19	8.42156	8.43041	8.14802	3.56194	Beta-amylase 8 (AHRD V1 **** D7MC27_ARALY)%3B contains Interpro domain(s) IPR001554 Glycoside hydrolase%2C family 14 ;Ontology_term=GO:0016161;Parent=gene:Solyc08g007130.2;from_BOGAS=1;interpro2go_term=GO:0005975,GO:0000272;length=3539;nb_exon=4;sifter_
Solyc09g092130.2	19	8.77096	7.62015	8.77225	3.16672	Sucrose phosphate synthase (AHRD V1 ***- D6R6Y5_9LILI)%3B contains Interpro domain(s) IPR012819 Sucrose phosphate synthase%2C plant ;Ontology_term=GO:0005985,GO:0009058;Parent=gene:Solyc09g092130.2;from_BOGAS=1;interpro2go_term=GO:0005985,GO:0009058;len
Solyc05g051580.2	19	8.01195	7.47127	6.95675	3.89336	Phototropic-responsive NPH3 family protein (AHRD V1 **-- D7KEU3_ARALY)%3B contains Interpro domain(s) IPR004249 NPH3 ;Ontology_term=GO:0005515;Parent=gene:Solyc05g051580.2;from_BOGAS=1;interpro2go_term=GO:0005515,GO:0009416;length=5222;nb_exon=6;sifter_
Solyc03g006970.1	19	9.35874	7.24897	7.19525	4.33342	Subtilisin-like protease (AHRD V1 ***- B6UDX1_MAIZE)%3B contains Interpro domain(s) IPR015500 Peptidase S8%2C subtilisin-related IPR000183 Orn/DAP/Arg decarboxylase 2 IPR000209 Peptidase S8 and S53%2C subtilisin%2C kexin%2C sedolisin ;Ontology_term=
Solyc07g043480.1	19	8.78477	7.11541	8.67955	3.9782	UDP-glucose glucosyltransferase (AHRD V1 *-** D2KTV5_LOTJA)%3B contains Interpro domain(s) IPR002213 UDP-glucuronosyl/UDP-glucosyltransferase ;Ontology_term=GO:0080043;Parent=gene:Solyc07g043480.1;from_BOGAS=1;interpro2go_term=GO:0008152;length=1371;nb_
Solyc04g005070.2	19	8.37339	7.02956	7.59828	4.51286	Peptide transporter (AHRD V1 **-* A6YJX4_9MAGN)%3B contains Interpro domain(s) IPR000109 TGF-beta receptor%2C type I/II extracellular region ;Ontology_term=GO:0080054,GO:0042936;Parent=gene:Solyc04g005070.2;from_BOGAS=1;interpro2go_term=GO:0016020;lengt
Solyc03g118120.2	19	7.97951	6.77215	8.20667	4.13011	Transferase transferring glycosyl groups (AHRD V1 **-* D7MH74_ARALY);Ontology_term=GO:0016757;Parent=gene:Solyc03g118120.2;from_BOGAS=1;length=1171;nb_exon=2;sifter_term=GO:0016757
Solyc10g049580.1	19	8.18061	6.65234	7.52191	3.98641	Unknown Protein (AHRD V1);Parent=gene:Solyc10g049580.1;from_BOGAS=1;length=1858;nb_exon=2;eugene_evidence_code=10F0H0E1IEG
Solyc12g044820.1	19	8.66622	6.24279	7.80851	3.92884	Multidrug resistance protein ABC transporter family (AHRD V1 ***- B9GX56_POPTR)%3B contains Interpro domain(s) IPR003439 ABC transporter-like ;Ontology_term=GO:0017111,GO:0016887,GO:0016021;Parent=gene:Solyc12g044820.1;from_BOGAS=1;interpro2go_term=GO:0
Solyc03g111810.2	19	8.65793	6.22747	7.9689	4.21801	Sieve element-occluding protein 3 (AHRD V1 **-- B5THF7_MEDTR);Parent=gene:Solyc03g111810.2;from_BOGAS=1;length=3025;nb_exon=7
Solyc01g087690.1	19	7.66711	6.1079	8.26449	4.57471	RNA polymerase sigma factor (AHRD V1 ***- Q59965_SYNP2)%3B contains Interpro domain(s) IPR013325 RNA polymerase sigma factor%2C region 2 ;Ontology_term=GO:0006355;Parent=gene:Solyc01g087690.1;from_BOGAS=1;interpro2go_term=GO:0006355;length=2449;nb_exon=
Solyc01g095070.2	19	8.40655	5.824	7.95722	4.58436	Heavy metal-associated domain containing protein expressed (AHRD V1 *-*- Q8S5W0_ORYSJ)%3B contains Interpro domain(s) IPR006121 Heavy metal transport/detoxification protein ;Ontology_term=GO:0030001;Parent=gene:Solyc01g095070.2;from_BOGAS=1;interpro2go_
Solyc08g081220.1	19	9.06445	5.58376	8.20408	4.10014	Cytochrome P450;Ontology_term=GO:0008393,GO:0019825;Parent=gene:Solyc08g081220.1;from_BOGAS=1;interpro2go_term=GO:0020037,GO:0055114;length=1665;nb_exon=1;sifter_term=GO:0008393,GO:0019825;eugene_evidence_code=10F0H1E1IEG
Solyc10g008410.1	19	7.43095	7.16641	6.61985	2.48543	RING finger protein 5 (AHRD V1 *-*- B6UBI0_MAIZE)%3B contains Interpro domain(s) IPR018957 Zinc finger%2C C3HC4 RING-type ;Ontology_term=GO:0004842;Parent=gene:Solyc10g008410.1;from_BOGAS=1;interpro2go_term=GO:0008270;length=516;nb_exon=1;sifter_term=GO
Solyc09g083440.2	19	6.89603	6.97865	6.61486	2.96162	Proteinase inhibitor I (AHRD V1 ***- Q53X28_SOLTU)%3B contains Interpro domain(s) IPR000864 Proteinase inhibitor I13%2C potato inhibitor I ;Ontology_term=GO:0009611;Parent=gene:Solyc09g083440.2;from_BOGAS=1;interpro2go_term=GO:0009611;length=1409;nb_exo
Solyc01g006540.2	19	7.68222	6.77624	6.21276	3.13258	Lipoxygenase (AHRD V1 **** Q96573_SOLLC)%3B contains Interpro domain(s) IPR001246 Lipoxygenase%2C plant ;Ontology_term=GO:0005515,GO:0016165;Parent=gene:Solyc01g006540.2;from_BOGAS=1;interpro2go_term=GO:0046872,GO:0006096,GO:0055114;length=10211;nb_exon
Solyc03g065200.2	19	6.51854	6.53699	6.79818	1.66903	cDNA clone J075153F01 full insert sequence (AHRD V1 *--- B7F9A7_ORYSJ)%3B contains Interpro domain(s) IPR009769 Protein of unknown function DUF1336 ;Parent=gene:Solyc03g065200.2;from_BOGAS=1;length=5892;nb_exon=10
Solyc05g005170.2	19	7.79474	6.44593	5.62	2.96347	Polygalacturonase 2 (AHRD V1 ***- A8D0T9_ONCHC)%3B contains Interpro domain(s) IPR012334 Pectin lyase fold ;Ontology_term=GO:0005975;Parent=gene:Solyc05g005170.2;from_BOGAS=1;interpro2go_term=GO:0005975;length=3337;nb_exon=7
Solyc04g007950.2	19	7.63183	6.37226	7.63401	4.03034	Cysteine-rich repeat secretory protein 12 (AHRD V1 ***- CRR12_ARATH)%3B contains Interpro domain(s) IPR002902 Protein of unknown function DUF26 ;Ontology_term=GO:0005515;Parent=gene:Solyc04g007950.2;from_BOGAS=1;length=4211;nb_exon=3;sifter_term=GO:0005
Solyc01g096370.2	19	7.5697	6.23189	7.4116	3.60763	BHLH transcription factor (AHRD V1 *-** Q401N4_9LILI)%3B contains Interpro domain(s) IPR011598 Helix-loop-helix DNA-binding ;Ontology_term=GO:0003700;Parent=gene:Solyc01g096370.2;from_BOGAS=1;interpro2go_term=GO:0005634,GO:0045449;length=1880;nb_exon=2;
Solyc04g017720.2	19	8.80416	6.22901	9.59757	1.16993	Gibberellin regulated protein (AHRD V1 **-- Q2HRH3_MEDTR)%3B contains Interpro domain(s) IPR003854 Gibberellin regulated protein ;Parent=gene:Solyc04g017720.2;from_BOGAS=1;length=1238;nb_exon=4
Solyc08g081620.2	19	7.36702	6.19298	8.21456	3.22805	Endoglucanase 1 (AHRD V1 ***- B6U0P7_MAIZE)%3B contains Interpro domain(s) IPR008928 Six-hairpin glycosidase-like IPR012341 Six-hairpin glycosidase IPR018221 Glycoside hydrolase%2C family 9%2C active site IPR001701 Glycoside hydrolase%2C family 9
Solyc10g084150.1	19	7.374	6.1299	7.85997	2.774	Cytokinin riboside 5%26apos%3B-monophosphate phosphoribohydrolase LOG (AHRD V1 **-- LOG_ORYSJ)%3B contains Interpro domain(s) IPR005269 Conserved hypothetical protein CHP00730 ;Parent=gene:Solyc10g084150.1;from_BOGAS=1;length=3660;nb_exon=7;eugene_evide
Solyc04g015030.2	19	8.80835	6.09614	7.90213	2.83996	Metal ion binding protein (AHRD V1 *--* B6SZL4_MAIZE)%3B contains Interpro domain(s) IPR006121 Heavy metal transport/detoxification protein ;Ontology_term=GO:0046914;Parent=gene:Solyc04g015030.2;from_BOGAS=1;interpro2go_term=GO:0030001;length=6046;nb_ex
Solyc12g096770.1	19	8.26271	5.98982	7.49673	3.95791	Hydroxycinnamoyl CoA quinate transferase (AHRD V1 **-- D6BK25_CYNSC)%3B contains Interpro domain(s) IPR003480 Transferase ;Ontology_term=GO:0016747;Parent=gene:Solyc12g096770.1;from_BOGAS=1;interpro2go_term=GO:0016747;length=1326;nb_exon=1;eugene_eviden
Solyc11g019910.1	19	8.08688	5.9514	7.95925	3.83592	Pectinesterase (AHRD V1 ***- B9T3X5_RICCO)%3B contains Interpro domain(s) IPR006501 Pectinesterase inhibitor ;Ontology_term=GO:0030599;Parent=gene:Solyc11g019910.1;from_BOGAS=1;interpro2go_term=GO:0030599;length=591;nb_exon=1;eugene_evidence_code=10F1H1
Solyc04g011390.1	19	8.25578	5.94345	7.59111	3.30451	Histone H4 (AHRD V1 ***- B6T0P4_MAIZE)%3B contains Interpro domain(s) IPR001951 Histone H4 ;Ontology_term=GO:0005634,GO:0003677;Parent=gene:Solyc04g011390.1;from_BOGAS=1;interpro2go_term=GO:0005634,GO:0003677;length=312;nb_exon=1;eugene_evidence_code=10
Solyc01g006690.2	19	8.29737	5.94322	8.17063	3.55336	Unknown Protein (AHRD V1);Ontology_term=GO:0005515;Parent=gene:Solyc01g006690.2;from_BOGAS=1;length=3588;nb_exon=2;sifter_term=GO:0005515
Solyc05g013850.2	19	8.59395	5.89627	8.00591	3.9542	Sieve element-occluding protein 3 (AHRD V1 **-- B5THF7_MEDTR);Parent=gene:Solyc05g013850.2;from_BOGAS=1;length=3346;nb_exon=8
Solyc03g019790.2	19	8.42807	5.83996	7.97378	2.14078	Alpha-galactosidase (AHRD V1 **** Q9SP05_SOLLC)%3B contains Interpro domain(s) IPR013785 Aldolase-type TIM barrel ;Ontology_term=GO:0004557,GO:0008456;Parent=gene:Solyc03g019790.2;from_BOGAS=1;interpro2go_term=GO:0008152,GO:0005975;length=5788;nb_exon=1
Solyc07g042400.2	19	6.81839	5.78031	7.6008	2.43563	Unknown Protein (AHRD V1);Parent=gene:Solyc07g042400.2;from_BOGAS=1;length=812;nb_exon=2
Solyc02g076680.2	19	8.1317	5.73552	7.60578	3.21723	Unknown Protein (AHRD V1)%3B contains Interpro domain(s) IPR007789 Protein of unknown function DUF688 ;Parent=gene:Solyc02g076680.2;from_BOGAS=1;length=2755;nb_exon=3
Solyc03g116280.2	19	7.57969	5.72846	6.67906	2.59216	1-aminocyclopropane-1-carboxylate oxidase (AHRD V1 ***- Q40876_PELHO)%3B contains Interpro domain(s) IPR005123 Oxoglutarate and iron-dependent oxygenase ;Ontology_term=GO:0016491;Parent=gene:Solyc03g116280.2;from_BOGAS=1;interpro2go_term=GO:0016491;leng
Solyc01g017600.2	19	8.03985	5.7271	8.68443	3.80426	Plant viral-response family protein (AHRD V1 **-- B6SQA7_MAIZE)%3B contains Interpro domain(s) IPR006904 Protein of unknown function DUF716 ;Parent=gene:Solyc01g017600.2;from_BOGAS=1;length=2019;nb_exon=2
Solyc08g066360.2	19	8.50537	5.69014	7.57281	4.08916	Malic enzyme (AHRD V1 ***- B9RKI6_RICCO)%3B contains Interpro domain(s) IPR012302 Malic enzyme%2C NAD-binding ;Ontology_term=GO:0004473;Parent=gene:Solyc08g066360.2;from_BOGAS=1;interpro2go_term=GO:0006108,GO:0008152,GO:0051287,GO:0016616,GO:0055114;len
Solyc07g025140.2	19	6.05897	5.61618	7.13124	3.32048	Guanine nucleotide-binding protein subunit beta-like protein (AHRD V1 *--* GBLP_MEDSA)%3B contains Interpro domain(s) IPR020472 G-protein beta WD-40 repeat%2C region ;Ontology_term=GO:0000166;Parent=gene:Solyc07g025140.2;from_BOGAS=1;length=1589;nb_exon
Solyc08g081480.2	19	7.46785	5.60733	7.26341	3.488	Polygalacturonase-like protein (AHRD V1 **-- Q84LI7_FRAAN)%3B contains Interpro domain(s) IPR012334 Pectin lyase fold ;Ontology_term=GO:0005975;Parent=gene:Solyc08g081480.2;from_BOGAS=1;interpro2go_term=GO:0005975;length=3369;nb_exon=6
Solyc06g065380.2	19	8.50577	5.53947	8.65721	2.13422	Calcium-dependent protein kinase 4 (AHRD V1 **** D7LXA9_ARALY)%3B contains Interpro domain(s) IPR002290 Serine/threonine protein kinase ;Ontology_term=GO:0004683;Parent=gene:Solyc06g065380.2;from_BOGAS=1;interpro2go_term=GO:0006468,GO:0005509;length=412
Solyc10g083670.1	19	7.87713	5.48382	7.53185	3.44228	Cellulose synthase-like C2 glycosyltransferase family 2 (AHRD V1 **-* A9RNK0_PHYPA)%3B contains Interpro domain(s) IPR001173 Glycosyl transferase%2C family 2 ;Ontology_term=GO:0051753;Parent=gene:Solyc10g083670.1;from_BOGAS=1;length=6326;nb_exon=9;sifte
Solyc06g006110.2	19	8.80449	5.42794	8.13165	2.85798	Calcium/proton exchanger (AHRD V1 **** O59940_NEUCR)%3B contains Interpro domain(s) IPR004713 Calcium/proton exchanger ;Ontology_term=GO:0015369;Parent=gene:Solyc06g006110.2;from_BOGAS=1;interpro2go_term=GO:0055085,GO:0016021;length=6890;nb_exon=11;sift
Solyc02g061760.2	19	8.41155	5.4266	7.90977	3.52982	Mate efflux family protein (AHRD V1 **-- D7LLI9_ARALY)%3B contains Interpro domain(s) IPR002528 Multi antimicrobial extrusion protein MatE ;Ontology_term=GO:0016020;Parent=gene:Solyc02g061760.2;from_BOGAS=1;interpro2go_term=GO:0016020;length=6844;nb_exo
Solyc01g109550.2	19	6.84172	5.41109	7.29214	3.43962	Mitochondrial transcription termination factor (Fragment) (AHRD V1 *--- C6FB12_PSEMZ)%3B contains Interpro domain(s) IPR003690 Mitochodrial transcription termination factor-related ;Parent=gene:Solyc01g109550.2;from_BOGAS=1;length=978;nb_exon=1
Solyc10g054840.1	19	7.69815	5.40156	7.74557	3.67243	Aquaporin (AHRD V1 ***- C8CE50_FRAAN)%3B contains Interpro domain(s) IPR000425 Major intrinsic protein ;Ontology_term=GO:0015250;Parent=gene:Solyc10g054840.1;from_BOGAS=1;interpro2go_term=GO:0016020;length=1179;nb_exon=3;sifter_term=GO:0015250;eugene_ev
Solyc05g053400.1	19	8.18433	5.38128	8.04177	4.19692	Glucosyltransferase (AHRD V1 **** D7URL8_9LAMI)%3B contains Interpro domain(s) IPR002213 UDP-glucuronosyl/UDP-glucosyltransferase ;Ontology_term=GO:0080043;Parent=gene:Solyc05g053400.1;from_BOGAS=1;interpro2go_term=GO:0008152;length=1167;nb_exon=1;sifte
Solyc07g056270.2	19	8.22424	5.33949	7.2465	3.99277	Receptor-like protein kinase (AHRD V1 ***- Q9LYS5_ARATH)%3B contains Interpro domain(s) IPR002290 Serine/threonine protein kinase ;Ontology_term=GO:0006468;Parent=gene:Solyc07g056270.2;from_BOGAS=1;interpro2go_term=GO:0006468;length=3591;nb_exon=8
Solyc11g010850.1	19	8.35284	5.30012	6.62556	5.15987	1-deoxy-D-xylulose 5-phosphate synthase 2 (AHRD V1 **** C7U111_SOLLC)%3B contains Interpro domain(s) IPR005477 Deoxyxylulose-5-phosphate synthase ;Ontology_term=GO:0008661;Parent=gene:Solyc11g010850.1;from_BOGAS=1;interpro2go_term=GO:0016114,GO:0008152;
Solyc09g075360.2	19	7.57607	5.22188	5.76527	3.37295	Endoglucanase 1 (AHRD V1 ***- B6U0P7_MAIZE)%3B contains Interpro domain(s) IPR008928 Six-hairpin glycosidase-like IPR012341 Six-hairpin glycosidase IPR018221 Glycoside hydrolase%2C family 9%2C active site IPR001701 Glycoside hydrolase%2C family 9
Solyc02g082260.2	19	8.74682	5.20203	6.37834	5.02901	Hydroxy-methylglutaryl-coenzyme A reductase (AHRD V1 **** O48624_TOBAC)%3B contains Interpro domain(s) IPR004554 Hydroxymethylglutaryl-CoA reductase%2C class I%2C catalytic ;Ontology_term=GO:0042282;Parent=gene:Solyc02g082260.2;from_BOGAS=1;interpro2go_
Solyc02g081150.1	19	7.5656	5.16068	7.75876	3.60526	Unknown Protein (AHRD V1);Parent=gene:Solyc02g081150.1;from_BOGAS=1;length=1050;nb_exon=1;eugene_evidence_code=10F0H1E1IEG
Solyc10g078530.1	19	8.63329	5.15462	8.30355	3.8953	Patatin-like protein 3 (AHRD V1 ***- B6TPQ5_MAIZE)%3B contains Interpro domain(s) IPR002641 Patatin ;Ontology_term=GO:0006629,GO:0008152;Parent=gene:Solyc10g078530.1;from_BOGAS=1;interpro2go_term=GO:0006629,GO:0008152;length=1815;nb_exon=2;eugene_eviden
Solyc07g007020.2	19	6.97499	5.14527	6.88582	2.97636	Receptor-like protein kinase At3g21340 (AHRD V1 *-** RLK6_ARATH)%3B contains Interpro domain(s) IPR002290 Serine/threonine protein kinase ;Ontology_term=GO:0005515,GO:0016301;Parent=gene:Solyc07g007020.2;from_BOGAS=1;interpro2go_term=GO:0006468,GO:00055
Solyc12g094700.1	19	7.75602	5.08661	7.03122	2.42761	Cathepsin B-like cysteine proteinase (AHRD V1 **-- CYSP_SCHMA)%3B contains Interpro domain(s) IPR013128 Peptidase C1A%2C papain ;Ontology_term=GO:0006508,GO:0008234;Parent=gene:Solyc12g094700.1;from_BOGAS=1;interpro2go_term=GO:0006508,GO:0008234;length=
Solyc01g109180.2	19	7.93564	5.00988	6.74052	3.80323	Long-chain-fatty-acid-CoA ligase (AHRD V1 ***- B2WS80_ARAHA)%3B contains Interpro domain(s) IPR000873 AMP-dependent synthetase and ligase ;Ontology_term=GO:0008152;Parent=gene:Solyc01g109180.2;from_BOGAS=1;interpro2go_term=GO:0008152;length=5638;nb_exon
Solyc09g082760.2	19	8.88606	4.97453	8.57463	2.8339	Aspartic proteinase 2 (AHRD V1 **-* Q948P0_SOYBN)%3B contains Interpro domain(s) IPR001461 Peptidase A1 ;Ontology_term=GO:0004190;Parent=gene:Solyc09g082760.2;from_BOGAS=1;interpro2go_term=GO:0006629,GO:0006508;length=4323;nb_exon=14;sifter_term=GO:0004
Solyc08g066610.2	19	7.52677	4.96162	7.13165	3.27202	EPIDERMAL PATTERNING FACTOR-like protein 9 (AHRD V1 *-*- EPFL9_ARATH);Parent=gene:Solyc08g066610.2;from_BOGAS=1;length=550;nb_exon=3
Solyc01g006450.2	19	8.47638	4.91025	6.88557	4.35262	Enoyl reductase (AHRD V1 ***- P93062_BRANA)%3B contains Interpro domain(s) IPR014358 Enoyl-[acyl-carrier-protein] reductase (NADH) ;Ontology_term=GO:0008152,GO:0055114;Parent=gene:Solyc01g006450.2;from_BOGAS=1;interpro2go_term=GO:0008152,GO:0055114;leng
Solyc03g117250.2	19	7.97522	4.89288	7.98527	3.52482	Flotillin 1 (AHRD V1 *-*- B3V5K3_9EURY)%3B contains Interpro domain(s) IPR001107 Band 7 protein ;Parent=gene:Solyc03g117250.2;from_BOGAS=1;length=3072;nb_exon=4
Solyc12g055970.1	19	8.26852	4.87823	8.28452	2.95233	Endoglucanase 1 (AHRD V1 ***- B6U0J0_MAIZE)%3B contains Interpro domain(s) IPR001701 Glycoside hydrolase%2C family 9 ;Ontology_term=GO:0008810;Parent=gene:Solyc12g055970.1;from_BOGAS=1;interpro2go_term=GO:0030246,GO:0005576,GO:0005975,GO:0003824;length=
Solyc04g081300.2	19	8.56571	4.83643	8.37008	3.93168	Endoglucanase 1 (AHRD V1 ***- B6U0J0_MAIZE)%3B contains Interpro domain(s) IPR001701 Glycoside hydrolase%2C family 9 ;Ontology_term=GO:0004553;Parent=gene:Solyc04g081300.2;from_BOGAS=1;interpro2go_term=GO:0005975,GO:0003824;length=5503;nb_exon=7;sifter_
Solyc02g089250.2	19	8.91301	4.83441	6.97705	2.58496	Pollen Ole e 1 allergen and extensin (AHRD V1 *-*- Q2HSE9_MEDTR)%3B contains Interpro domain(s) IPR006041 Pollen Ole e 1 allergen and extensin ;Parent=gene:Solyc02g089250.2;from_BOGAS=1;length=1858;nb_exon=2
Solyc03g113680.2	19	7.82088	4.78973	6.88521	3.44758	Microtubule-associated protein TORTIFOLIA1 (AHRD V1 **-- B6SS76_MAIZE)%3B contains Interpro domain(s) IPR011989 Armadillo-like helical ;Ontology_term=GO:0005488;Parent=gene:Solyc03g113680.2;from_BOGAS=1;interpro2go_term=GO:0005488;length=4020;nb_exon=5
Solyc06g075010.2	19	7.65843	4.74953	6.55336	3.63343	chaperonin (AHRD V1 ***- B2IXD2_NOSP7)%3B contains Interpro domain(s) IPR001844 Chaperonin Cpn60 ;Ontology_term=GO:0042623;Parent=gene:Solyc06g075010.2;from_BOGAS=1;interpro2go_term=GO:0044267,GO:0005737;length=4635;nb_exon=8;sifter_term=GO:0042623
Solyc02g024070.2	19	7.94011	4.71315	7.08194	3.26454	Class III homeodomain-leucine zipper (AHRD V1 ***- Q1WD30_GINBI)%3B contains Interpro domain(s) IPR013978 MEKHLA ;Ontology_term=GO:0005515,GO:0003677;Parent=gene:Solyc02g024070.2;from_BOGAS=1;interpro2go_term=GO:0006355,GO:0045449;length=6301;nb_exon=18
Solyc09g011720.2	19	8.5675	4.56864	8.19569	2.22342	Unknown Protein (AHRD V1);Parent=gene:Solyc09g011720.2;from_BOGAS=1;length=2892;nb_exon=2
Solyc08g007430.1	20	3.94953	6.88679	1.07724	5.65678	Nitrate transporter (AHRD V1 **** Q852P5_TOBAC)%3B contains Interpro domain(s) IPR000109 TGF-beta receptor%2C type I/II extracellular region ;Ontology_term=GO:0042936;Parent=gene:Solyc08g007430.1;from_BOGAS=1;interpro2go_term=GO:0016020;length=4630;nb_e
Solyc10g079150.1	20	3.70044	6.58045	0.807355	5.4363	Nuclear transcription factor Y subunit A-1 (AHRD V1 *-*- B6TAR1_MAIZE)%3B contains Interpro domain(s) IPR001289 CCAAT-binding transcription factor%2C subunit B ;Ontology_term=GO:0005634;Parent=gene:Solyc10g079150.1;from_BOGAS=1;interpro2go_term=GO:00056
Solyc12g042830.1	20	2.31325	6.57577	1.85599	6.84122	class I heat shock protein (AHRD V1 -**- Q69BI7_CARPA)%3B contains Interpro domain(s) IPR008978 HSP20-like chaperone ;Parent=gene:Solyc12g042830.1;from_BOGAS=1;length=240;nb_exon=1;eugene_evidence_code=10F1H1E1IEG
Solyc03g065260.2	20	3.38543	6.55658	1.32193	6.07039	Unknown Protein (AHRD V1);Parent=gene:Solyc03g065260.2;from_BOGAS=1;length=2302;nb_exon=3
Solyc01g079300.2	20	3.28688	6.46238	2.23879	7.03144	Stachyose synthase (AHRD V1 **-- Q8RW08_9LAMI)%3B contains Interpro domain(s) IPR008811 Raffinose synthase ;Ontology_term=GO:0047268,GO:0047274;Parent=gene:Solyc01g079300.2;from_BOGAS=1;length=3146;nb_exon=4;sifter_term=GO:0047268,GO:0047274
Solyc06g062430.2	20	4.13586	6.37278	1.51096	6.96855	Inositol oxygenase (AHRD V1 **** A5FF81_FLAJ1)%3B contains Interpro domain(s) IPR007828 Protein of unknown function DUF706 ;Ontology_term=GO:0050113;Parent=gene:Solyc06g062430.2;from_BOGAS=1;interpro2go_term=GO:0005737;length=3421;nb_exon=11;sifter_term
Solyc06g036240.1	20	3.05311	6.36912	1.32193	6.94251	ABC transporter G family member 40 (AHRD V1 *-*- AB40G_ARATH)%3B contains Interpro domain(s) IPR013525 ABC-2 type transporter ;Ontology_term=GO:0016020;Parent=gene:Solyc06g036240.1;from_BOGAS=1;interpro2go_term=GO:0016020;length=6625;nb_exon=15;eugene_e
Solyc02g078150.2	20	6.64169	7.87486	1.848	4.84147	Plant-specific domain TIGR01615 family protein (AHRD V1 *-*- B6UDN7_MAIZE)%3B contains Interpro domain(s) IPR006502 Protein of unknown function DUF506%2C plant ;Parent=gene:Solyc02g078150.2;from_BOGAS=1;length=1413;nb_exon=3
Solyc03g082370.1	20	4.25323	7.14517	1.9855	5.78267	Avr9/Cf-9 rapidly elicited protein 65 (AHRD V1 ***- Q9FQZ0_TOBAC);Parent=gene:Solyc03g082370.1;from_BOGAS=1;length=270;nb_exon=1;eugene_evidence_code=10F1H0E1IEG
Solyc09g075270.1	20	4.47962	6.96	2.11437	5.21412	POT family domain containing protein expressed (AHRD V1 ***- D8L9H8_WHEAT)%3B contains Interpro domain(s) IPR007493 Protein of unknown function DUF538 ;Parent=gene:Solyc09g075270.1;from_BOGAS=1;length=360;nb_exon=1;eugene_evidence_code=10F1H1E1IEG
Solyc09g082340.2	20	5.74819	6.89033	0.464668	5.85499	Vicilin-like protein (Fragment) (AHRD V1 **-- Q9SEW4_9ROSI)%3B contains Interpro domain(s) IPR014710 RmlC-like jelly roll fold ;Ontology_term=GO:0045735;Parent=gene:Solyc09g082340.2;from_BOGAS=1;interpro2go_term=GO:0045735;length=3165;nb_exon=7
Solyc04g078450.2	20	5.2604	8.85633	2.54597	7.52951	Unknown Protein (AHRD V1);Parent=gene:Solyc04g078450.2;from_BOGAS=1;length=511;nb_exon=2
Solyc03g098100.2	20	5.40122	8.6923	2.1177	9.20112	Reductase 2 (AHRD V1 ***- Q6TY50_HYDMC)%3B contains Interpro domain(s) IPR020471 Aldo/keto reductase subgroup ;Ontology_term=GO:0055114;Parent=gene:Solyc03g098100.2;from_BOGAS=1;interpro2go_term=GO:0055114;length=1290;nb_exon=2
Solyc03g116530.2	20	5.57894	8.6384	1.52607	8.51033	Glyoxalase/bleomycin resistance protein/dioxygenase (AHRD V1 ***- Q2HVV5_MEDTR)%3B contains Interpro domain(s) IPR004360 Glyoxalase/bleomycin resistance protein/dioxygenase ;Ontology_term=GO:0004462;Parent=gene:Solyc03g116530.2;from_BOGAS=1;length=1306;
Solyc06g007580.1	20	6.3336	8.47318	3.41954	6.55382	Plant-specific domain TIGR01615 family protein (AHRD V1 *-*- B6SS18_MAIZE)%3B contains Interpro domain(s) IPR006502 Protein of unknown function DUF506%2C plant ;Parent=gene:Solyc06g007580.1;from_BOGAS=1;length=900;nb_exon=1;eugene_evidence_code=10F0H1E1
Solyc02g093890.1	20	5.11353	8.37582	3.60644	7.79097	Unknown Protein (AHRD V1);Parent=gene:Solyc02g093890.1;from_BOGAS=1;length=828;nb_exon=1;eugene_evidence_code=10F0H1E0IEG
Solyc06g068160.2	20	6.13196	8.19239	1.85997	5.86666	5%26apos-AMP-activated protein kinase subunit gamma-3 (AHRD V1 **-- B1PM77_SHEEP)%3B contains Interpro domain(s) IPR000644 Cystathionine beta-synthase%2C core ;Parent=gene:Solyc06g068160.2;from_BOGAS=1;length=1685;nb_exon=3
Solyc10g081840.1	20	5.58526	8.18299	3.60526	6.44841	Nuclear transcription factor Y subunit A-1 (AHRD V1 ***- B6TAR1_MAIZE)%3B contains Interpro domain(s) IPR001289 CCAAT-binding transcription factor%2C subunit B ;Ontology_term=GO:0005634;Parent=gene:Solyc10g081840.1;from_BOGAS=1;interpro2go_term=GO:00056
Solyc12g010820.1	20	5.69265	8.17667	2.72465	6.32229	Group 3 late embryogenesis abundant protein (AHRD V1 *--- Q2N1E0_PHAVU)%3B contains Interpro domain(s) IPR004238 Late embryogenesis abundant protein ;Parent=gene:Solyc12g010820.1;from_BOGAS=1;length=1572;nb_exon=4;eugene_evidence_code=10F0H0E0IEG
Solyc07g007710.2	20	4.78136	8.1316	2.80323	7.31352	Defensin protein (AHRD V1 ***- B1N684_SOLPI)%3B contains Interpro domain(s) IPR008177 Gamma Purothionin ;Ontology_term=GO:0030414;Parent=gene:Solyc07g007710.2;from_BOGAS=1;interpro2go_term=GO:0006952;length=968;nb_exon=2;sifter_term=GO:0030414
Solyc06g074710.1	20	5.07082	8.12531	2.72247	8.06512	Hydroxycinnamoyl CoA shikimate/quinate hydroxycinnamoyltransferase-like protein (Fragment) (AHRD V1 **-* B9GF60_POPTR)%3B contains Interpro domain(s) IPR003480 Transferase ;Ontology_term=GO:0047205,GO:0047172;Parent=gene:Solyc06g074710.1;from_BOGAS=1;in
Solyc03g119810.1	20	5.40463	8.08199	3.9241	7.38578	Unknown Protein (AHRD V1);Parent=gene:Solyc03g119810.1;from_BOGAS=1;length=456;nb_exon=1;eugene_evidence_code=10F1H0E1IEG
Solyc01g008510.2	20	3.68482	8.07714	3.65191	7.19977	Photosystem II 5 kDa protein%2C chloroplastic (AHRD V1 *-*- PST2_GOSHI);Parent=gene:Solyc01g008510.2;from_BOGAS=1;length=623;nb_exon=1
Solyc07g065410.1	20	4.47962	8.05393	3.85798	8.25545	Unknown Protein (AHRD V1);Parent=gene:Solyc07g065410.1;from_BOGAS=1;length=306;nb_exon=1;eugene_evidence_code=10F0H0E1IEG
Solyc03g112590.2	20	5.23381	8.05126	2.35614	6.33593	Cell division protease ftsH homolog (AHRD V1 *--- FTSH_ODOSI)%3B contains Interpro domain(s) IPR005938 ATPase%2C AAA-type%2C CDC48 ;Ontology_term=GO:0004176;Parent=gene:Solyc03g112590.2;from_BOGAS=1;interpro2go_term=GO:0016787,GO:0005524,GO:0017111,GO:0
Solyc03g082550.2	20	4.97499	8.01268	1.51096	5.89506	Homeobox leucine zipper protein (AHRD V1 ***- B8YIB0_MIRJA)%3B contains Interpro domain(s) IPR001356 Homeobox ;Ontology_term=GO:0005634,GO:0006355,GO:0045449;Parent=gene:Solyc03g082550.2;from_BOGAS=1;interpro2go_term=GO:0005634,GO:0006355,GO:0045449;len
Solyc02g079290.2	20	5.27165	7.98328	3.9241	7.77926	SELF PRUNING 2G;Ontology_term=GO:0008429;Parent=gene:Solyc02g079290.2;from_BOGAS=1;length=1259;nb_exon=4;sifter_term=GO:0008429
Solyc09g005610.2	20	5.824	7.96613	3.46467	7.38845	BZIP transcription factor (AHRD V1 *-*- Q8W5R8_ORYSA);Parent=gene:Solyc09g005610.2;from_BOGAS=1;length=1571;nb_exon=2
Solyc04g009910.2	20	4.9397	7.86022	2.87578	7.08958	Calcium-dependent protein kinase 2 (AHRD V1 **** B4FZS4_MAIZE)%3B contains Interpro domain(s) IPR002290 Serine/threonine protein kinase ;Ontology_term=GO:0004689;Parent=gene:Solyc04g009910.2;from_BOGAS=1;interpro2go_term=GO:0006468;length=1550;nb_exon=2
Solyc01g109920.2	20	4.50716	7.79973	1.85997	8.74789	Dehydrin (AHRD V1 *-*- Q6YL18_BRAJU)%3B contains Interpro domain(s) IPR000167 Dehydrin ;Ontology_term=GO:0009415;Parent=gene:Solyc01g109920.2;from_BOGAS=1;interpro2go_term=GO:0009415;length=1270;nb_exon=2
Solyc09g008970.1	20	3.88753	7.76261	2.80323	8.33024	Unknown Protein (AHRD V1);Parent=gene:Solyc09g008970.1;from_BOGAS=1;length=411;nb_exon=1;eugene_evidence_code=10F1H1E1IEG
Solyc06g051860.1	20	4.8268	7.74221	3.99367	8.25649	Inorganic phosphate transporter 6 (AHRD V1 **** Q5CC71_MAIZE)%3B contains Interpro domain(s) IPR016196 Major facilitator superfamily%2C general substrate transporter ;Ontology_term=GO:0005315;Parent=gene:Solyc06g051860.1;from_BOGAS=1;interpro2go_term=GO
Solyc03g116480.1	20	5.24108	7.70888	3.14241	7.02846	F-box family protein (AHRD V1 **-- B9GZP5_POPTR)%3B contains Interpro domain(s) IPR015915 Kelch-type beta propeller ;Parent=gene:Solyc03g116480.1;from_BOGAS=1;length=1107;nb_exon=1;eugene_evidence_code=10F0H0E1IEG
Solyc02g062390.2	20	4.7021	7.66078	0.464668	8.27724	Unknown Protein (AHRD V1)%3B contains Interpro domain(s) IPR000167 Dehydrin ;Ontology_term=GO:0009415;Parent=gene:Solyc02g062390.2;from_BOGAS=1;interpro2go_term=GO:0009415;length=1622;nb_exon=2
Solyc04g007630.1	20	5.21645	7.65921	3.8125	8.25696	Metal ion binding protein (AHRD V1 **-- B6U811_MAIZE)%3B contains Interpro domain(s) IPR006121 Heavy metal transport/detoxification protein ;Ontology_term=GO:0030001;Parent=gene:Solyc04g007630.1;from_BOGAS=1;interpro2go_term=GO:0030001;length=849;nb_exo
Solyc06g060910.1	20	4.90593	7.60755	3.9222	7.88111	Glycerol-3-phosphate transporter (AHRD V1 **** B0SG38_LEPBA)%3B contains Interpro domain(s) IPR016196 Major facilitator superfamily%2C general substrate transporter ;Ontology_term=GO:0005351,GO:0015169;Parent=gene:Solyc06g060910.1;from_BOGAS=1;interpro2
Solyc08g078050.1	20	4.64039	7.52521	2.95606	6.51995	CTF2A (AHRD V1 **-- Q9SBB5_ARATH);Parent=gene:Solyc08g078050.1;from_BOGAS=1;length=300;nb_exon=1;eugene_evidence_code=10F1H1E1IEG
Solyc02g092350.2	20	4.47703	7.45253	3.88557	7.94322	Unknown Protein (AHRD V1);Parent=gene:Solyc02g092350.2;from_BOGAS=1;length=1251;nb_exon=5
Solyc01g057170.2	20	4.94064	7.36028	2.80323	6.93322	Unknown Protein (AHRD V1);Parent=gene:Solyc01g057170.2;from_BOGAS=1;length=816;nb_exon=3
Solyc06g084170.2	20	4.36107	7.22718	2.94673	7.34083	Unknown Protein (AHRD V1);Parent=gene:Solyc06g084170.2;from_BOGAS=1;length=1356;nb_exon=3
Solyc06g061280.2	20	3.87873	7.18785	4.12598	8.88823	Cinnamoyl-CoA reductase-like protein (AHRD V1 **** Q9M0B3_ARATH)%3B contains Interpro domain(s) IPR016040 NAD(P)-binding domain ;Ontology_term=GO:0033729;Parent=gene:Solyc06g061280.2;from_BOGAS=1;interpro2go_term=GO:0044237,GO:0008152,GO:0006364;length=
Solyc02g093600.2	20	3.09761	7.17273	1.85997	7.40088	class I heat shock protein (AHRD V1 ***- Q69BI7_CARPA)%3B contains Interpro domain(s) IPR008978 HSP20-like chaperone ;Ontology_term=GO:0051082;Parent=gene:Solyc02g093600.2;from_BOGAS=1;length=945;nb_exon=2;sifter_term=GO:0051082
Solyc01g097960.2	20	3.98277	7.03518	2.3505	6.28188	Late embryogenesis abundant protein D-34 (AHRD V1 **-- B6UH67_MAIZE)%3B contains Interpro domain(s) IPR007011 Seed maturation protein ;Parent=gene:Solyc01g097960.2;from_BOGAS=1;length=2230;nb_exon=3
Solyc06g060840.1	20	4.31252	7.02348	2.24489	7.45828	Oleosin (AHRD V1 ***- Q2TM28_COFCA)%3B contains Interpro domain(s) IPR000136 Oleosin ;Ontology_term=GO:0016021;Parent=gene:Solyc06g060840.1;from_BOGAS=1;interpro2go_term=GO:0016021;length=405;nb_exon=1;eugene_evidence_code=10F1H0E1IEG
Solyc09g063150.2	20	3.88166	7.02148	3.81147	7.86925	Glutathione S-transferase (AHRD V1 **** Q8H9E5_CUCMA)%3B contains Interpro domain(s) IPR017933 Glutathione S-transferase/chloride channel%2C C-terminal ;Ontology_term=GO:0004364;Parent=gene:Solyc09g063150.2;from_BOGAS=1;length=1775;nb_exon=2;sifter_term
Solyc03g113930.1	20	2.31325	6.96913	2.72028	9.55282	class IV heat shock protein (AHRD V1 ***- B6T3F5_MAIZE)%3B contains Interpro domain(s) IPR002068 Heat shock protein Hsp20 ;Ontology_term=GO:0005515;Parent=gene:Solyc03g113930.1;from_BOGAS=1;length=567;nb_exon=1;sifter_term=GO:0005515;eugene_evidence_cod
Solyc05g014120.1	20	4.82018	6.96428	3.60881	7.82024	Os08g0119500 protein (Fragment) (AHRD V1 *-*- Q0J8C9_ORYSJ)%3B contains Interpro domain(s) IPR013216 Methyltransferase type 11 ;Ontology_term=GO:0008152;Parent=gene:Solyc05g014120.1;from_BOGAS=1;interpro2go_term=GO:0008152;length=744;nb_exon=1;eugene_ev
Solyc04g014600.2	20	4.30961	6.94755	3.81455	8.68884	Universal stress protein family protein (AHRD V1 ***- D7L0F0_ARALY)%3B contains Interpro domain(s) IPR006016 UspA ;Ontology_term=GO:0006950;Parent=gene:Solyc04g014600.2;from_BOGAS=1;interpro2go_term=GO:0006950;length=1967;nb_exon=4
Solyc02g092340.2	20	4.57168	6.91803	2.79286	7.50867	Unknown Protein (AHRD V1);Parent=gene:Solyc02g092340.2;from_BOGAS=1;length=2179;nb_exon=7
Solyc06g065050.1	20	3.69265	6.83857	2.72028	7.10077	Transmembrane protein 205 (AHRD V1 *-*- TM205_MOUSE);Parent=gene:Solyc06g065050.1;from_BOGAS=1;length=1427;nb_exon=2;eugene_evidence_code=10F0H1E0IEG
Solyc03g117960.2	20	4.63459	6.7765	4.02148	8.8515	Tyrosyl-DNA phosphodiesterase family protein (AHRD V1 *-*- B6AFR8_CRYMR)%3B contains Interpro domain(s) IPR010347 Tyrosyl-DNA phosphodiesterase ;Ontology_term=GO:0005634,GO:0016818;Parent=gene:Solyc03g117960.2;from_BOGAS=1;interpro2go_term=GO:0005634,GO
Solyc09g092690.2	20	3.94673	6.58135	1.69153	10.6171	Peptidyl-prolyl cis-trans isomerase (AHRD V1 ***- Q86M29_BRUMA)%3B contains Interpro domain(s) IPR001179 Peptidyl-prolyl cis-trans isomerase%2C FKBP-type ;Ontology_term=GO:0005528;Parent=gene:Solyc09g092690.2;from_BOGAS=1;interpro2go_term=GO:0005488,GO:
Solyc06g053960.2	20	4.28688	6.57137	3.26153	8.04029	Heat stress transcription factor A3 (AHRD V1 ***- D1M7W9_SOLLC)%3B contains Interpro domain(s) IPR000232 Heat shock factor (HSF)-type%2C DNA-binding ;Ontology_term=GO:0003677;Parent=gene:Solyc06g053960.2;from_BOGAS=1;interpro2go_term=GO:0005634;length=2
Solyc02g085590.2	20	4.35826	6.53294	1.52607	6.73688	Vicilin (Fragment) (AHRD V1 *--- B4X640_PISVE)%3B contains Interpro domain(s) IPR011051 Cupin%2C RmlC-type ;Ontology_term=GO:0045735;Parent=gene:Solyc02g085590.2;from_BOGAS=1;interpro2go_term=GO:0045735;length=2837;nb_exon=4
Solyc04g077650.2	20	2.98003	6.50859	3.9241	8.40003	Serine carboxypeptidase 1 (AHRD V1 ***- B6TC80_MAIZE)%3B contains Interpro domain(s) IPR001563 Peptidase S10%2C serine carboxypeptidase ;Ontology_term=GO:0016754;Parent=gene:Solyc04g077650.2;from_BOGAS=1;interpro2go_term=GO:0006508;length=4444;nb_exon=1
Solyc02g079710.2	20	3.72792	6.46434	4.27426	8.19002	Serine/threonine kinase receptor (AHRD V1 **** Q7DMS5_BRANA)%3B contains Interpro domain(s) IPR002290 Serine/threonine protein kinase ;Ontology_term=GO:0019199,GO:0004674;Parent=gene:Solyc02g079710.2;from_BOGAS=1;interpro2go_term=GO:0048544,GO:0005529,G
Solyc07g006860.2	20	4.28244	6.40803	2.79701	7.50486	Xyloglucan endotransglucosylase/hydrolase 3 (AHRD V1 **** Q06BI4_CUCME)%3B contains Interpro domain(s) IPR016455 Xyloglucan endotransglucosylase/hydrolase ;Ontology_term=GO:0016798,GO:0016762;Parent=gene:Solyc07g006860.2;from_BOGAS=1;interpro2go_term=GO
Solyc07g066330.2	20	4.17153	6.28021	2.80116	7.35614	NAC domain protein IPR003441 (AHRD V1 ***- B9HH13_POPTR)%3B contains Interpro domain(s) IPR003441 No apical meristem (NAM) protein ;Ontology_term=GO:0003700;Parent=gene:Solyc07g066330.2;from_BOGAS=1;interpro2go_term=GO:0045449;length=4908;nb_exon=3;sift
Solyc12g070090.1	20	4.05572	6.20359	1.99639	7.94515	Glutamyl-tRNA(Gln) amidotransferase subunit A homolog (AHRD V1 *--- QRSL1_RAT)%3B contains Interpro domain(s) IPR000120 Amidase signature enzyme ;Ontology_term=GO:0016884;Parent=gene:Solyc12g070090.1;from_BOGAS=1;interpro2go_term=GO:0016884;length=6263;
Solyc12g070080.1	20	3.69488	6.06286	2.87774	8.05115	N-acylethanolamine amidohydrolase (AHRD V1 **-- D7MRU1_ARALY)%3B contains Interpro domain(s) IPR000120 Amidase signature enzyme ;Ontology_term=GO:0016884;Parent=gene:Solyc12g070080.1;from_BOGAS=1;interpro2go_term=GO:0016884;length=2319;nb_exon=6;eugene_
Solyc07g063880.2	20	3.98094	5.08576	3.42089	8.74278	Beta-glucosidase (AHRD V1 ***- D3YJ59_VITVI)%3B contains Interpro domain(s) IPR001360 Glycoside hydrolase%2C family 1 ;Ontology_term=GO:0017134;Parent=gene:Solyc07g063880.2;from_BOGAS=1;interpro2go_term=GO:0005975;length=3978;nb_exon=13;sifter_term=GO:0

## Sheet: S6
Supplementary Table S6.The 14 DEGs selected to validate RNA sequencing analysis
Locus	Cluster	Description
Solyc03g116390.2	7	Late embryogenesis abundant protein
Solyc02g093180.2	7	N-hydroxycinnamoyl/benzoyltransferase 3
Solyc06g072130.2	7	Aquaporin
Solyc05g015490.2	7	Non-specific lipid-transfer protein
Solyc02g084850.2	7	Unknown Protein
Solyc03g113930.1	20	Class IV heat shock protein
Solyc09g092690.2	20	Peptidyl-prolyl cis-trans isomerase
Solyc12g010980.1	1	Acyltransferase-like protein
Solyc05g014000.2	1	Pectate lyase
Solyc05g054820.1	17	Exocyst complex protein EXO70
Solyc12g094440.1	18	High mobility group family (Fragment)
Solyc01g008510.2	20	Photosystem II 5 kDa protein%2C chloroplastic
Solyc03g082420.2	3	Heat shock protein
Solyc11g020330.1	3	Class IV heat shock protein

## Sheet: S7
Supplementary Table S7. GO enrichment analysis details for clusters 1, 2, 14, 17, 18
GOID	p value	# of DEGs	GOTERM	ONTOLOGY
GO:0000786	5.96903e-13	12	nucleosome	CC	Solyc01g074000.2	Histone H3 (AHRD V1 ***- D8L9K7_WHEAT)%3B contains Interpro domain(s) IPR000164 Histone H3 ;Ontology_term=GO:0042802;Parent=gene:Solyc01g074000.2;from_BOGAS=1;interpro2go_term=GO:0003677,GO:0000786;length=643;nb_exon=1;sifter_term=GO:0042802
					Solyc01g079110.2	Histone H3 (AHRD V1 ***- D8L9K7_WHEAT)%3B contains Interpro domain(s) IPR000164 Histone H3 ;Ontology_term=GO:0042802;Parent=gene:Solyc01g079110.2;from_BOGAS=1;interpro2go_term=GO:0003677,GO:0000786;length=621;nb_exon=1;sifter_term=GO:0042802
					Solyc01g080600.2	Histone H3 (AHRD V1 ***- D8L9K7_WHEAT)%3B contains Interpro domain(s) IPR000164 Histone H3 ;Ontology_term=GO:0042802;Parent=gene:Solyc01g080600.2;from_BOGAS=1;interpro2go_term=GO:0003677,GO:0000786;length=675;nb_exon=1;sifter_term=GO:0042802
					Solyc01g086820.2	Histone H3 (AHRD V1 ***- D8L9K7_WHEAT)%3B contains Interpro domain(s) IPR000164 Histone H3 ;Ontology_term=GO:0042802;Parent=gene:Solyc01g086820.2;from_BOGAS=1;interpro2go_term=GO:0003677,GO:0000786;length=730;nb_exon=1;sifter_term=GO:0042802
					Solyc05g054610.1	Histone H4 (AHRD V1 ***- B6T0P4_MAIZE)%3B contains Interpro domain(s) IPR001951 Histone H4 ;Ontology_term=GO:0005634,GO:0003677;Parent=gene:Solyc05g054610.1;from_BOGAS=1;interpro2go_term=GO:0005634,GO:0003677;length=312;nb_exon=1;eugene_evidence_code=10
					Solyc06g074790.1	Histone H2B (AHRD V1 ***- Q2XTD8_SOLTU)%3B contains Interpro domain(s) IPR000558 Histone H2B ;Ontology_term=GO:0005515,GO:0003677;Parent=gene:Solyc06g074790.1;from_BOGAS=1;interpro2go_term=GO:0005634,GO:0003677;length=429;nb_exon=1;sifter_term=GO:000551
					Solyc06g084090.2	Histone H2A (AHRD V1 *-*- C5XX54_SORBI)%3B contains Interpro domain(s) IPR002119 Histone H2A ;Ontology_term=GO:0005634,GO:0003677;Parent=gene:Solyc06g084090.2;from_BOGAS=1;interpro2go_term=GO:0005634,GO:0003677;length=3033;nb_exon=4
					Solyc09g074300.1	Histone H2A (AHRD V1 ***- B9REZ0_RICCO)%3B contains Interpro domain(s) IPR002119 Histone H2A ;Ontology_term=GO:0003684;Parent=gene:Solyc09g074300.1;from_BOGAS=1;interpro2go_term=GO:0005634,GO:0003677;length=429;nb_exon=1;sifter_term=GO:0003684;eugene_ev
					Solyc10g008910.1	Histone H3 (AHRD V1 ***- D8L9K7_WHEAT)%3B contains Interpro domain(s) IPR000164 Histone H3 ;Ontology_term=GO:0042802;Parent=gene:Solyc10g008910.1;from_BOGAS=1;interpro2go_term=GO:0003677,GO:0000786;length=411;nb_exon=1;sifter_term=GO:0042802;eugene_evid
					Solyc11g072840.1	Histone H4 (AHRD V1 ***- B6T0P4_MAIZE)%3B contains Interpro domain(s) IPR001951 Histone H4 ;Ontology_term=GO:0005634,GO:0003677;Parent=gene:Solyc11g072840.1;from_BOGAS=1;interpro2go_term=GO:0005634,GO:0003677;length=312;nb_exon=1;eugene_evidence_code=10
					Solyc11g072860.1	Histone H4 (AHRD V1 ***- B6T0P4_MAIZE)%3B contains Interpro domain(s) IPR001951 Histone H4 ;Ontology_term=GO:0043565;Parent=gene:Solyc11g072860.1;from_BOGAS=1;interpro2go_term=GO:0005634,GO:0003677;length=312;nb_exon=1;sifter_term=GO:0043565;eugene_evid
					Solyc11g073260.1	Histone H2A (AHRD V1 ***- C6TMV8_SOYBN)%3B contains Interpro domain(s) IPR002119 Histone H2A ;Ontology_term=GO:0005634,GO:0003677;Parent=gene:Solyc11g073260.1;from_BOGAS=1;interpro2go_term=GO:0005634,GO:0003677;length=499;nb_exon=2;eugene_evidence_code=
GO:0006334	7.97384e-12	12	nucleosome assembly	BP	Solyc01g074000.2	Histone H3 (AHRD V1 ***- D8L9K7_WHEAT)%3B contains Interpro domain(s) IPR000164 Histone H3 ;Ontology_term=GO:0042802;Parent=gene:Solyc01g074000.2;from_BOGAS=1;interpro2go_term=GO:0003677,GO:0000786;length=643;nb_exon=1;sifter_term=GO:0042802
					Solyc01g079110.2	Histone H3 (AHRD V1 ***- D8L9K7_WHEAT)%3B contains Interpro domain(s) IPR000164 Histone H3 ;Ontology_term=GO:0042802;Parent=gene:Solyc01g079110.2;from_BOGAS=1;interpro2go_term=GO:0003677,GO:0000786;length=621;nb_exon=1;sifter_term=GO:0042802
					Solyc01g080600.2	Histone H3 (AHRD V1 ***- D8L9K7_WHEAT)%3B contains Interpro domain(s) IPR000164 Histone H3 ;Ontology_term=GO:0042802;Parent=gene:Solyc01g080600.2;from_BOGAS=1;interpro2go_term=GO:0003677,GO:0000786;length=675;nb_exon=1;sifter_term=GO:0042802
					Solyc01g086820.2	Histone H3 (AHRD V1 ***- D8L9K7_WHEAT)%3B contains Interpro domain(s) IPR000164 Histone H3 ;Ontology_term=GO:0042802;Parent=gene:Solyc01g086820.2;from_BOGAS=1;interpro2go_term=GO:0003677,GO:0000786;length=730;nb_exon=1;sifter_term=GO:0042802
					Solyc05g054610.1	Histone H4 (AHRD V1 ***- B6T0P4_MAIZE)%3B contains Interpro domain(s) IPR001951 Histone H4 ;Ontology_term=GO:0005634,GO:0003677;Parent=gene:Solyc05g054610.1;from_BOGAS=1;interpro2go_term=GO:0005634,GO:0003677;length=312;nb_exon=1;eugene_evidence_code=10
					Solyc06g074790.1	Histone H2B (AHRD V1 ***- Q2XTD8_SOLTU)%3B contains Interpro domain(s) IPR000558 Histone H2B ;Ontology_term=GO:0005515,GO:0003677;Parent=gene:Solyc06g074790.1;from_BOGAS=1;interpro2go_term=GO:0005634,GO:0003677;length=429;nb_exon=1;sifter_term=GO:000551
					Solyc06g084090.2	Histone H2A (AHRD V1 *-*- C5XX54_SORBI)%3B contains Interpro domain(s) IPR002119 Histone H2A ;Ontology_term=GO:0005634,GO:0003677;Parent=gene:Solyc06g084090.2;from_BOGAS=1;interpro2go_term=GO:0005634,GO:0003677;length=3033;nb_exon=4
					Solyc09g074300.1	Histone H2A (AHRD V1 ***- B9REZ0_RICCO)%3B contains Interpro domain(s) IPR002119 Histone H2A ;Ontology_term=GO:0003684;Parent=gene:Solyc09g074300.1;from_BOGAS=1;interpro2go_term=GO:0005634,GO:0003677;length=429;nb_exon=1;sifter_term=GO:0003684;eugene_ev
					Solyc10g008910.1	Histone H3 (AHRD V1 ***- D8L9K7_WHEAT)%3B contains Interpro domain(s) IPR000164 Histone H3 ;Ontology_term=GO:0042802;Parent=gene:Solyc10g008910.1;from_BOGAS=1;interpro2go_term=GO:0003677,GO:0000786;length=411;nb_exon=1;sifter_term=GO:0042802;eugene_evid
					Solyc11g072840.1	Histone H4 (AHRD V1 ***- B6T0P4_MAIZE)%3B contains Interpro domain(s) IPR001951 Histone H4 ;Ontology_term=GO:0005634,GO:0003677;Parent=gene:Solyc11g072840.1;from_BOGAS=1;interpro2go_term=GO:0005634,GO:0003677;length=312;nb_exon=1;eugene_evidence_code=10
					Solyc11g072860.1	Histone H4 (AHRD V1 ***- B6T0P4_MAIZE)%3B contains Interpro domain(s) IPR001951 Histone H4 ;Ontology_term=GO:0043565;Parent=gene:Solyc11g072860.1;from_BOGAS=1;interpro2go_term=GO:0005634,GO:0003677;length=312;nb_exon=1;sifter_term=GO:0043565;eugene_evid
					Solyc11g073260.1	Histone H2A (AHRD V1 ***- C6TMV8_SOYBN)%3B contains Interpro domain(s) IPR002119 Histone H2A ;Ontology_term=GO:0005634,GO:0003677;Parent=gene:Solyc11g073260.1;from_BOGAS=1;interpro2go_term=GO:0005634,GO:0003677;length=499;nb_exon=2;eugene_evidence_code=
GO:0005576	3.6678e-11	17	extracellular region	CC	Solyc01g006290.2	Peroxidase (AHRD V1 **** Q42964_TOBAC)%3B contains Interpro domain(s) IPR002016 Haem peroxidase%2C plant/fungal/bacterial ;Ontology_term=GO:0004601;Parent=gene:Solyc01g006290.2;from_BOGAS=1;interpro2go_term=GO:0055114;length=2843;nb_exon=4;sifter_term=G
					Solyc01g086820.2	Histone H3 (AHRD V1 ***- D8L9K7_WHEAT)%3B contains Interpro domain(s) IPR000164 Histone H3 ;Ontology_term=GO:0042802;Parent=gene:Solyc01g086820.2;from_BOGAS=1;interpro2go_term=GO:0003677,GO:0000786;length=730;nb_exon=1;sifter_term=GO:0042802
					Solyc02g089350.2	Gibberellin regulated protein (AHRD V1 **-- Q2HRH3_MEDTR)%3B contains Interpro domain(s) IPR003854 Gibberellin regulated protein ;Parent=gene:Solyc02g089350.2;from_BOGAS=1;length=1341;nb_exon=4
					Solyc03g116500.2	Polygalacturonase (AHRD V1 ***- Q9M7D3_SOLLC)%3B contains Interpro domain(s) IPR000743 Glycoside hydrolase%2C family 28 ;Ontology_term=GO:0005975;Parent=gene:Solyc03g116500.2;from_BOGAS=1;interpro2go_term=GO:0005975;length=4309;nb_exon=9
					Solyc03g121600.2	Choline dehydrogenase (AHRD V1 ***- B0WJG6_CULQU)%3B contains Interpro domain(s) IPR012132 Glucose-methanol-choline oxidoreductase ;Ontology_term=GO:0046593;Parent=gene:Solyc03g121600.2;from_BOGAS=1;interpro2go_term=GO:0016614,GO:0006066,GO:0050660;leng
					Solyc05g007830.2	Expansin 2 (AHRD V1 ***- Q9FUM2_PRUAV)%3B contains Interpro domain(s) IPR002963 Expansin ;Ontology_term=GO:0005199;Parent=gene:Solyc05g007830.2;from_BOGAS=1;interpro2go_term=GO:0005576,GO:0009664;length=1971;nb_exon=3;sifter_term=GO:0005199
					Solyc05g049980.2	Glycoside hydrolase family 28 protein/polygalacturonase family protein (AHRD V1 **-- Q1PF10_ARATH)%3B contains Interpro domain(s) IPR012334 Pectin lyase fold ;Ontology_term=GO:0005975;Parent=gene:Solyc05g049980.2;from_BOGAS=1;interpro2go_term=GO:0005975
					Solyc06g005560.2	Expansin-1 (AHRD V1 ***- Q6RX69_PETHY)%3B contains Interpro domain(s) IPR007112 Expansin 45%2C endoglucanase-like IPR007117 Pollen allergen/expansin%2C C-terminal ;Ontology_term=GO:0005576,GO:0009664;Parent=gene:Solyc06g005560.2;from_BOGAS=1;interpro2
					Solyc06g076220.2	Expansin-1 (AHRD V1 ***- Q6RX69_PETHY)%3B contains Interpro domain(s) IPR002963 Expansin ;Ontology_term=GO:0005576,GO:0009664;Parent=gene:Solyc06g076220.2;from_BOGAS=1;interpro2go_term=GO:0005576,GO:0009664;length=2031;nb_exon=3
					Solyc07g006710.1	Pathogenesis-related protein PR-1 (AHRD V1 **-- B6UG61_MAIZE)%3B contains Interpro domain(s) IPR002413 Ves allergen ;Ontology_term=GO:0005515;Parent=gene:Solyc07g006710.1;from_BOGAS=1;interpro2go_term=GO:0005576;length=549;nb_exon=1;sifter_term=GO:00055
					Solyc07g041970.2	Subtilisin-like protease (AHRD V1 **-- B6SZ82_MAIZE)%3B contains Interpro domain(s) IPR015500 Peptidase S8%2C subtilisin-related ;Ontology_term=GO:0004252;Parent=gene:Solyc07g041970.2;from_BOGAS=1;interpro2go_term=GO:0006508,GO:0043086;length=2910;nb_ex
					Solyc07g054170.2	Expansin B1 (AHRD V1 ***- C8CC40_RAPSA)%3B contains Interpro domain(s) IPR007117 Pollen allergen/expansin%2C C-terminal ;Ontology_term=GO:0005576;Parent=gene:Solyc07g054170.2;from_BOGAS=1;interpro2go_term=GO:0005576;length=3257;nb_exon=4
					Solyc07g055950.2	Meiosis 5 (AHRD V1 *-*- B6T5X0_MAIZE);Parent=gene:Solyc07g055950.2;from_BOGAS=1;length=1975;nb_exon=3
					Solyc09g006010.2	Pathogenesis related protein PR-1 (AHRD V1 ***- Q9SC15_SOLTU)%3B contains Interpro domain(s) IPR001283 Allergen V5/Tpx-1 related ;Ontology_term=GO:0005576;Parent=gene:Solyc09g006010.2;from_BOGAS=1;interpro2go_term=GO:0005576;length=978;nb_exon=2
					Solyc09g084450.2	Chymotrypsin inhibitor-2 (AHRD V1 *-*- A8V3P8_HORVD)%3B contains Interpro domain(s) IPR000864 Proteinase inhibitor I13%2C potato inhibitor I ;Ontology_term=GO:0009611;Parent=gene:Solyc09g084450.2;from_BOGAS=1;interpro2go_term=GO:0009611;length=1681;nb_e
					Solyc09g084490.2	Proteinase inhibitor I (AHRD V1 ***- Q53X28_SOLTU)%3B contains Interpro domain(s) IPR000864 Proteinase inhibitor I13%2C potato inhibitor I ;Ontology_term=GO:0009611;Parent=gene:Solyc09g084490.2;from_BOGAS=1;interpro2go_term=GO:0009611;length=1686;nb_exo
					Solyc12g011010.1	Meiosis 5 (AHRD V1 *-*- B6T5X0_MAIZE);Parent=gene:Solyc12g011010.1;from_BOGAS=1;length=1457;nb_exon=3;eugene_evidence_code=10F1H1E1IEG
GO:0008283	6.70914e-11	14	cell proliferation	BP	Solyc01g074000.2	Histone H3 (AHRD V1 ***- D8L9K7_WHEAT)%3B contains Interpro domain(s) IPR000164 Histone H3 ;Ontology_term=GO:0042802;Parent=gene:Solyc01g074000.2;from_BOGAS=1;interpro2go_term=GO:0003677,GO:0000786;length=643;nb_exon=1;sifter_term=GO:0042802
					Solyc01g079110.2	Histone H3 (AHRD V1 ***- D8L9K7_WHEAT)%3B contains Interpro domain(s) IPR000164 Histone H3 ;Ontology_term=GO:0042802;Parent=gene:Solyc01g079110.2;from_BOGAS=1;interpro2go_term=GO:0003677,GO:0000786;length=621;nb_exon=1;sifter_term=GO:0042802
					Solyc01g079500.2	DNA replication licensing factor (AHRD V1 **** Q2U020_ASPOR)%3B contains Interpro domain(s) IPR008050 MCM protein 7 ;Ontology_term=GO:0043140;Parent=gene:Solyc01g079500.2;from_BOGAS=1;interpro2go_term=GO:0005634,GO:0017111,GO:0006260;length=6090;nb_exon
					Solyc01g080600.2	Histone H3 (AHRD V1 ***- D8L9K7_WHEAT)%3B contains Interpro domain(s) IPR000164 Histone H3 ;Ontology_term=GO:0042802;Parent=gene:Solyc01g080600.2;from_BOGAS=1;interpro2go_term=GO:0003677,GO:0000786;length=675;nb_exon=1;sifter_term=GO:0042802
					Solyc01g086820.2	Histone H3 (AHRD V1 ***- D8L9K7_WHEAT)%3B contains Interpro domain(s) IPR000164 Histone H3 ;Ontology_term=GO:0042802;Parent=gene:Solyc01g086820.2;from_BOGAS=1;interpro2go_term=GO:0003677,GO:0000786;length=730;nb_exon=1;sifter_term=GO:0042802
					Solyc01g087500.2	DNA topoisomerase 2 (AHRD V1 **** Q8GSC4_TOBAC)%3B contains Interpro domain(s) IPR001241 DNA topoisomerase%2C type IIA%2C subunit B or N-terminal ;Ontology_term=GO:0003918;Parent=gene:Solyc01g087500.2;from_BOGAS=1;interpro2go_term=GO:0006265,GO:0005524,
					Solyc02g087980.2	Structural maintenance of chromosomes protein 4 (AHRD V1 **-- D8TXU8_VOLCA)%3B contains Interpro domain(s) IPR003395 RecF/RecN/SMC protein%2C N-terminal ;Ontology_term=GO:0046982;Parent=gene:Solyc02g087980.2;from_BOGAS=1;interpro2go_term=GO:0005694;leng
					Solyc02g093300.2	DNA polymerase (AHRD V1 **** B9SC90_RICCO)%3B contains Interpro domain(s) IPR004578 DNA-directed DNA polymerase%2C family B%2C pol2 ;Ontology_term=GO:0003887;Parent=gene:Solyc02g093300.2;from_BOGAS=1;interpro2go_term=GO:0003676,GO:0005634,GO:0006260,GO
					Solyc03g114690.2	Wd-40 repeat-containing protein (AHRD V1 *--- B8C836_THAPS)%3B contains Interpro domain(s) IPR017986 WD40 repeat%2C region ;Ontology_term=GO:0000166;Parent=gene:Solyc03g114690.2;from_BOGAS=1;length=5790;nb_exon=12;sifter_term=GO:0000166
					Solyc03g115050.2	Single-stranded DNA-binding replication protein A large subunit (AHRD V1 **** D2V0Z2_NAEGR)%3B contains Interpro domain(s) IPR004591 Replication factor-a protein 1 Rpa1 ;Ontology_term=GO:0005515,GO:0003697;Parent=gene:Solyc03g115050.2;from_BOGAS=1;inter
					Solyc03g118780.2	Thaumatin-like protein (AHRD V1 ***- A8IXE7_BRACM)%3B contains Interpro domain(s) IPR001938 Thaumatin%2C pathogenesis-related ;Ontology_term=GO:0005515;Parent=gene:Solyc03g118780.2;from_BOGAS=1;length=1366;nb_exon=3;sifter_term=GO:0005515
					Solyc07g018300.2	Single-stranded DNA binding protein p30 subunit (AHRD V1 **** C5JUU5_AJEDS)%3B contains Interpro domain(s) IPR014646 Replication protein A%2C subunit RPA32 ;Ontology_term=GO:0003697,GO:0047485;Parent=gene:Solyc07g018300.2;from_BOGAS=1;interpro2go_term=G
					Solyc10g008910.1	Histone H3 (AHRD V1 ***- D8L9K7_WHEAT)%3B contains Interpro domain(s) IPR000164 Histone H3 ;Ontology_term=GO:0042802;Parent=gene:Solyc10g008910.1;from_BOGAS=1;interpro2go_term=GO:0003677,GO:0000786;length=411;nb_exon=1;sifter_term=GO:0042802;eugene_evid
					Solyc11g065190.1	Ubiquitin-conjugating enzyme E2-like protein (AHRD V1 ***- C1IJE7_9CNID)%3B contains Interpro domain(s) IPR015582 Ubiquitin-conjugating enzyme E2 H10 ;Ontology_term=GO:0016567,GO:0043687;Parent=gene:Solyc11g065190.1;from_BOGAS=1;interpro2go_term=GO:0016
GO:0009505	8.70489e-10	19	plant-type cell wall	CC	Solyc02g065170.2	Laccase-22 (AHRD V1 **-- LAC22_ORYSJ)%3B contains Interpro domain(s) IPR001117 Multicopper oxidase%2C type 1 ;Ontology_term=GO:0055114;Parent=gene:Solyc02g065170.2;from_BOGAS=1;interpro2go_term=GO:0055114;length=3931;nb_exon=9
					Solyc02g080210.2	Pectinesterase (AHRD V1 ***- B9RXQ4_RICCO)%3B contains Interpro domain(s) IPR000070 Pectinesterase%2C catalytic ;Ontology_term=GO:0005618,GO:0030599;Parent=gene:Solyc02g080210.2;from_BOGAS=1;interpro2go_term=GO:0005618,GO:0030599;length=10810;nb_exon=3
					Solyc02g080220.2	Pectinesterase (AHRD V1 ***- B9RXQ4_RICCO)%3B contains Interpro domain(s) IPR000070 Pectinesterase%2C catalytic ;Ontology_term=GO:0005618,GO:0030599;Parent=gene:Solyc02g080220.2;from_BOGAS=1;interpro2go_term=GO:0005618,GO:0030599;length=2568;nb_exon=2
					Solyc03g083560.1	Expressed protein (Fragment) (AHRD V1 ***- B3VJP0_POPTN)%3B contains Interpro domain(s) IPR006766 Phosphate-induced protein 1 conserved region ;Parent=gene:Solyc03g083560.1;from_BOGAS=1;length=1050;nb_exon=1;eugene_evidence_code=10F0H1E1IEG
					Solyc03g115200.2	Glucan endo-1 3-beta-glucosidase 1 (AHRD V1 *-*- B6TW10_MAIZE)%3B contains Interpro domain(s) IPR012946 X8 ;Parent=gene:Solyc03g115200.2;from_BOGAS=1;length=4106;nb_exon=5
					Solyc03g116500.2	Polygalacturonase (AHRD V1 ***- Q9M7D3_SOLLC)%3B contains Interpro domain(s) IPR000743 Glycoside hydrolase%2C family 28 ;Ontology_term=GO:0005975;Parent=gene:Solyc03g116500.2;from_BOGAS=1;interpro2go_term=GO:0005975;length=4309;nb_exon=9
					Solyc03g118370.2	Serine carboxypeptidase K10B2.2 (AHRD V1 **** B6TKD2_MAIZE)%3B contains Interpro domain(s) IPR001563 Peptidase S10%2C serine carboxypeptidase ;Ontology_term=GO:0042802,GO:0004185;Parent=gene:Solyc03g118370.2;from_BOGAS=1;interpro2go_term=GO:0006508;leng
					Solyc03g123410.1	Oxalate oxidase-like germin 171 (AHRD V1 **** Q9FPQ0_BETVU)%3B contains Interpro domain(s) IPR014710 RmlC-like jelly roll fold ;Ontology_term=GO:0050162;Parent=gene:Solyc03g123410.1;from_BOGAS=1;interpro2go_term=GO:0045735,GO:0048046;length=627;nb_exon=
					Solyc04g076190.1	Aspartic proteinase nepenthesin-1 (AHRD V1 **-- B6TDX6_MAIZE)%3B contains Interpro domain(s) IPR001461 Peptidase A1 ;Ontology_term=GO:0006508;Parent=gene:Solyc04g076190.1;from_BOGAS=1;interpro2go_term=GO:0006508;length=1308;nb_exon=1;eugene_evidence_cod
					Solyc05g007830.2	Expansin 2 (AHRD V1 ***- Q9FUM2_PRUAV)%3B contains Interpro domain(s) IPR002963 Expansin ;Ontology_term=GO:0005199;Parent=gene:Solyc05g007830.2;from_BOGAS=1;interpro2go_term=GO:0005576,GO:0009664;length=1971;nb_exon=3;sifter_term=GO:0005199
					Solyc05g013690.2	GDSL esterase/lipase At3g26430 (AHRD V1 ***- GDL53_ARATH)%3B contains Interpro domain(s) IPR001087 Lipase%2C GDSL ;Ontology_term=GO:0004091;Parent=gene:Solyc05g013690.2;from_BOGAS=1;interpro2go_term=GO:0006629;length=3045;nb_exon=5;sifter_term=GO:000409
					Solyc06g076220.2	Expansin-1 (AHRD V1 ***- Q6RX69_PETHY)%3B contains Interpro domain(s) IPR002963 Expansin ;Ontology_term=GO:0005576,GO:0009664;Parent=gene:Solyc06g076220.2;from_BOGAS=1;interpro2go_term=GO:0005576,GO:0009664;length=2031;nb_exon=3
					Solyc07g041720.1	Oxalate oxidase-like germin 171 (AHRD V1 **** Q9FPQ0_BETVU)%3B contains Interpro domain(s) IPR014710 RmlC-like jelly roll fold ;Ontology_term=GO:0050162;Parent=gene:Solyc07g041720.1;from_BOGAS=1;interpro2go_term=GO:0045735,GO:0048046;length=636;nb_exon=
					Solyc07g041970.2	Subtilisin-like protease (AHRD V1 **-- B6SZ82_MAIZE)%3B contains Interpro domain(s) IPR015500 Peptidase S8%2C subtilisin-related ;Ontology_term=GO:0004252;Parent=gene:Solyc07g041970.2;from_BOGAS=1;interpro2go_term=GO:0006508,GO:0043086;length=2910;nb_ex
					Solyc07g052240.2	Laccase-22 (AHRD V1 **-- LAC22_ORYSJ)%3B contains Interpro domain(s) IPR001117 Multicopper oxidase%2C type 1 ;Ontology_term=GO:0055114;Parent=gene:Solyc07g052240.2;from_BOGAS=1;interpro2go_term=GO:0055114;length=3646;nb_exon=9
					Solyc07g053540.1	Fasciclin-like arabinogalactan protein 4 (AHRD V1 ***- A9XTK9_GOSHI)%3B contains Interpro domain(s) IPR000782 FAS1 domain ;Ontology_term=GO:0004773;Parent=gene:Solyc07g053540.1;from_BOGAS=1;length=744;nb_exon=1;sifter_term=GO:0004773;eugene_evidence_cod
					Solyc07g055740.1	Strictosidine synthase-like protein (AHRD V1 ***- A7WPL3_TOBAC)%3B contains Interpro domain(s) IPR004141 Strictosidine synthase ;Ontology_term=GO:0004064;Parent=gene:Solyc07g055740.1;from_BOGAS=1;interpro2go_term=GO:0009058;length=1056;nb_exon=1;sifter_
					Solyc08g067030.2	Os01g0611000 protein (Fragment) (AHRD V1 ***- Q0JLB5_ORYSJ)%3B contains Interpro domain(s) IPR006946 Protein of unknown function DUF642 ;Parent=gene:Solyc08g067030.2;from_BOGAS=1;length=4822;nb_exon=3
[truncated: 292 more rows]

## Sheet: S8
Supplementary Table S8. GO enrichment analysis details for clusters 7 and 20
GOID	p value	# of DEGs	GOTERM	ONTOLOGY
[truncated: 31 more rows]
